# Supplementary material for: 3-(2-Methyl-2-nitro­prop­yl)-1H-indole
Source: Acta Crystallogr Sect E Struct Rep Online. 2012 May 16;68(Pt 6):o1758. doi: 10.1107/S1600536812020582 (PMC3379343; doi:10.1107/S1600536812020582)
Supplement: Supplementary file 2 [file e-68-o1758-Isup2.hkl]

# 
# h,k,l, Fc-squared, Fo-squared, sigma(Fo-squared) and status flag 
# 
data_I
_shelx_title ' X in P2(1)/n' 
_shelx_refln_list_code          4 
_shelx_F_calc_maximum       95.77 
_exptl_crystal_F_000       464.00 
_reflns_d_resolution_high  0.8293 
 
loop_ 
 _symmetry_equiv_pos_as_xyz 
 'x, y, z' 
 '-x+1/2, y+1/2, -z+1/2' 
 '-x, -y, -z' 
 'x-1/2, -y-1/2, z-1/2' 
 
_cell_length_a     6.1170 
_cell_length_b    10.1230 
_cell_length_c    18.8680 
_cell_angle_alpha  90.000 
_cell_angle_beta   91.360 
_cell_angle_gamma  90.000 
 
_shelx_F_squared_multiplier     1.000 
 
loop_ 
 _refln_index_h 
 _refln_index_k 
 _refln_index_l 
 _refln_F_squared_calc 
 _refln_F_squared_meas 
 _refln_F_squared_sigma 
 _refln_observed_status 
   2   0   0      374.09      371.06      6.40 o 
   4   0   0      192.23      183.97      7.28 o 
   6   0   0       85.62       92.37      8.03 o 
   1   1   0     4460.30     4425.90     77.11 o 
   2   1   0       57.57       64.59      3.23 o 
   3   1   0      162.91      167.71      6.09 o 
   4   1   0        0.07        2.38      2.25 o 
   5   1   0        0.54       -0.55      3.23 o 
   6   1   0       63.81       55.43      6.80 o 
   7   1   0        1.41        1.32      4.54 o 
   0   2   0      583.67      603.22      6.31 o 
   1   2   0      509.74      503.83      6.63 o 
   2   2   0       58.17       73.47      3.70 o 
   3   2   0      789.31      772.56     11.65 o 
   4   2   0      115.66      114.39      6.00 o 
   5   2   0        4.12        4.67      3.61 o 
   6   2   0        2.51        6.92      4.37 o 
   7   2   0        1.51       -1.78      5.09 o 
   1   3   0      608.99      642.09      8.44 o 
   2   3   0       24.67       21.32      2.55 o 
   3   3   0        1.42        4.63      2.33 o 
   4   3   0       14.63        8.87      3.61 o 
   5   3   0        0.47       -1.53      3.65 o 
   6   3   0        3.21        4.50      4.24 o 
   7   3   0       11.24       12.90      5.14 o 
   0   4   0        4.00        3.44      1.57 o 
   1   4   0      312.50      271.44      6.89 o 
   2   4   0       62.42       75.87      4.29 o 
   3   4   0       11.97        9.25      3.01 o 
   4   4   0        2.77        2.59      2.80 o 
   5   4   0        2.98        5.14      3.91 o 
   6   4   0        0.75        3.14      4.33 o 
   1   5   0      235.28      244.56      7.42 o 
   2   5   0        4.10       -0.17      2.33 o 
   3   5   0        8.96       13.37      3.52 o 
   4   5   0       19.65       22.50      4.16 o 
   5   5   0       23.57       17.45      5.22 o 
   6   5   0        4.28       13.67      4.92 o 
   0   6   0        3.70       -0.59      2.63 o 
   1   6   0        7.36        3.61      2.84 o 
   2   6   0      145.36      150.57      6.89 o 
   3   6   0      195.25      203.81      8.51 o 
   4   6   0       43.00       35.25      5.35 o 
   5   6   0        0.01        4.07      4.03 o 
   6   6   0        1.18        0.42      4.58 o 
   1   7   0       60.23       65.77      4.89 o 
   2   7   0        0.97        3.10      3.40 o 
   3   7   0       23.31       27.30      4.80 o 
   4   7   0       14.28       13.97      4.54 o 
   5   7   0        1.50        2.38      3.65 o 
   6   7   0        0.59        0.47      4.80 o 
   0   8   0       49.00       52.46      5.56 o 
   1   8   0       22.21       25.64      4.93 o 
   2   8   0       57.95       54.92      5.86 o 
   3   8   0       42.02       31.09      5.78 o 
   4   8   0        4.54        9.42      4.71 o 
   5   8   0        0.42        9.55      4.97 o 
   1   9   0       13.45        6.37      4.84 o 
   2   9   0       55.75       47.44      5.95 o 
   3   9   0        3.84        0.00      4.75 o 
   4   9   0        0.42       -5.65      5.65 o 
   0  10   0       30.49       23.31      5.48 o 
   1  10   0       27.33       22.97      6.11 o 
   2  10   0       12.42       10.02      5.26 o 
   3  10   0        0.02        0.00      4.33 o 
   4  10   0        0.03       -5.18      5.18 o 
   1  11   0        0.35        2.89      5.09 o 
   2  11   0        0.05        2.16      4.84 o 
   3  11   0        4.29        8.87      5.60 o 
   0  12   0        6.14       15.24      6.03 o 
   1  12   0        1.24       -0.93      5.56 o 
  -7   0   1        1.16        3.10      5.31 o 
  -5   0   1       25.45       28.91      4.71 o 
  -3   0   1       73.61       89.54      4.21 o 
  -1   0   1      335.92      318.11      4.25 o 
   1   0   1     2393.57     1874.41     47.35 o 
   3   0   1       14.28       14.27      2.67 o 
   5   0   1        2.96        1.40      3.23 o 
   7   0   1       27.63       26.45      5.90 o 
  -7   1   1        7.39       16.77      5.01 o 
  -6   1   1       34.69       45.05      5.69 o 
  -5   1   1        2.17        5.09      2.84 o 
  -4   1   1       97.83       95.91      5.23 o 
  -3   1   1      250.72      260.22      7.04 o 
  -2   1   1      194.23      177.62      5.00 o 
  -1   1   1     4015.96     3738.02     70.47 o 
   0   1   1     1388.42     1526.99     23.99 o 
   1   1   1     8608.57     9120.40    121.12 o 
   2   1   1      455.81      441.15      7.06 o 
   3   1   1       10.85        9.30      2.55 o 
   4   1   1       11.38       14.65      2.80 o 
   5   1   1       49.80       56.62      5.27 o 
   6   1   1       19.81       19.36      5.65 o 
   7   1   1        0.02        4.41      5.05 o 
  -7   2   1        3.95       -0.47      5.35 o 
  -6   2   1        8.96       14.94      4.54 o 
  -5   2   1       16.65       10.19      4.25 o 
  -4   2   1        4.52        3.18      2.89 o 
  -3   2   1      166.67      186.73      6.56 o 
  -2   2   1      822.76      819.40     10.08 o 
  -1   2   1      309.58      306.64      5.25 o 
   0   2   1     3042.21     3071.11     54.83 o 
   1   2   1     5288.95     5298.85     97.95 o 
   2   2   1      841.71      858.26     10.39 o 
   3   2   1        7.91       12.23      2.59 o 
   4   2   1        6.14       11.33      2.97 o 
   5   2   1       32.51       35.92      4.88 o 
   6   2   1        1.34       -1.10      4.71 o 
   7   2   1        3.18        0.47      5.65 o 
  -7   3   1        3.28       -5.60      5.60 o 
  -6   3   1        0.00       -3.40      4.16 o 
  -5   3   1       14.79       17.92      3.86 o 
  -4   3   1       54.09       56.84      4.63 o 
  -3   3   1        2.44        0.38      2.46 o 
  -2   3   1       71.64       86.15      4.04 o 
  -1   3   1       32.53       39.34      2.63 o 
   0   3   1      886.67      972.12     11.30 o 
   1   3   1        6.81        9.98      1.70 o 
   2   3   1      116.98      118.04      4.77 o 
   3   3   1      471.01      495.59     10.58 o 
   4   3   1       22.65       16.86      3.69 o 
   5   3   1        4.19        5.77      3.44 o 
   6   3   1        0.88       -4.67      4.67 o 
   7   3   1        0.92        0.93      4.58 o 
  -6   4   1       13.30       19.27      4.92 o 
  -5   4   1      128.64      138.09      8.33 o 
  -4   4   1        8.15       13.97      3.23 o 
  -3   4   1       27.57       32.74      3.57 o 
  -2   4   1     1477.31     1544.90     16.42 o 
  -1   4   1      161.24      137.28      4.99 o 
   0   4   1       97.38       87.36      2.81 o 
   1   4   1     1369.05     1486.62     14.54 o 
   2   4   1        0.15       -0.17      2.21 o 
   3   4   1       21.91       19.23      3.31 o 
   4   4   1        0.06        2.33      3.40 o 
   5   4   1        2.70       -3.86      4.33 o 
   6   4   1        2.74        0.00      4.54 o 
  -6   5   1        1.98        0.00      4.67 o 
  -5   5   1        4.61       11.63      3.99 o 
  -4   5   1        3.59       -3.65      3.65 o 
  -3   5   1        3.38        4.41      2.80 o 
  -2   5   1       70.65       78.24      4.63 o 
  -1   5   1       65.58       71.79      4.17 o 
   0   5   1       28.53       35.52      2.99 o 
   1   5   1        0.95       -1.49      2.12 o 
   2   5   1       66.51       55.88      4.29 o 
   3   5   1        1.46        4.63      2.55 o 
   4   5   1       93.05       93.88      6.46 o 
   5   5   1        1.58       -2.08      4.54 o 
   6   5   1        5.58       11.21      4.24 o 
  -6   6   1        1.84        6.15      4.50 o 
  -5   6   1        0.82        1.49      3.99 o 
  -4   6   1        1.03        3.40      3.61 o 
  -3   6   1        1.74        8.06      3.01 o 
  -2   6   1       12.06       10.06      3.40 o 
  -1   6   1      210.90      196.72      7.16 o 
   0   6   1        5.33        5.75      1.68 o 
   1   6   1        2.75        0.21      2.33 o 
   2   6   1        1.37        2.46      2.67 o 
   3   6   1       16.03       15.41      3.65 o 
   4   6   1      136.43      142.87      7.82 o 
   5   6   1       12.37        6.28      5.35 o 
   6   6   1        0.00       -1.32      4.54 o 
  -6   7   1        0.83        6.11      5.05 o 
  -5   7   1        0.23        9.21      4.37 o 
  -4   7   1       52.07       52.54      6.07 o 
  -3   7   1        0.62        1.49      3.57 o 
  -2   7   1        6.73        9.85      3.61 o 
  -1   7   1      136.04      144.41      6.72 o 
   0   7   1       47.29       43.02      3.18 o 
   1   7   1      178.62      178.43      7.62 o 
   2   7   1      154.25      173.36      7.79 o 
   3   7   1       11.06        7.09      3.74 o 
   4   7   1       44.01       33.17      5.65 o 
   5   7   1        2.58        5.60      4.54 o 
   6   7   1        0.04        0.00      5.31 o 
  -5   8   1        0.00       -2.16      5.35 o 
  -4   8   1       14.66       19.61      5.22 o 
  -3   8   1        8.76       13.24      4.03 o 
  -2   8   1       47.26       52.62      5.31 o 
  -1   8   1        0.05        2.76      3.57 o 
   0   8   1       19.20       24.69      3.12 o 
   1   8   1        0.13        0.85      3.48 o 
   2   8   1        9.29        9.85      4.29 o 
   3   8   1        6.15        2.00      4.54 o 
   4   8   1        5.78       10.95      4.41 o 
   5   8   1        3.61        2.16      5.31 o 
  -4   9   1        4.85        6.66      4.54 o 
  -3   9   1        0.42       -1.87      4.67 o 
  -2   9   1        8.72       -0.34      4.84 o 
  -1   9   1       13.82       17.53      3.86 o 
   0   9   1        3.42        3.26      2.63 o 
   1   9   1        2.74        6.71      3.65 o 
   2   9   1       63.57       55.73      6.71 o 
   3   9   1        4.02        1.10      4.12 o 
   4   9   1       16.65        8.36      5.56 o 
  -4  10   1        3.49       16.64      4.92 o 
  -3  10   1        0.21        6.66      4.41 o 
  -2  10   1        0.67       -5.43      5.43 o 
  -1  10   1       19.06       25.22      5.35 o 
   0  10   1        0.27       -0.79      4.12 o 
   1  10   1       11.96        8.41      5.31 o 
   2  10   1        0.48        6.54      4.07 o 
   3  10   1        9.61       13.37      4.71 o 
   4  10   1        0.08        3.23      4.71 o 
  -3  11   1        0.66       -2.80      4.97 o 
  -2  11   1        0.75        0.85      4.67 o 
  -1  11   1       13.45       15.79      5.94 o 
   0  11   1        0.07        6.28      7.36 o 
   1  11   1       30.92       39.49      6.75 o 
   2  11   1        6.06        8.70      5.14 o 
   3  11   1        1.39        9.34      5.18 o 
  -1  12   1        0.32       -1.87      5.43 o 
   0  12   1       24.30       27.95      4.92 o 
   1  12   1        0.13       -0.93      5.73 o 
  -6   0   2        9.97       12.14      5.22 o 
  -4   0   2      868.22      903.59     14.34 o 
  -2   0   2       28.61       23.75      2.12 o 
   0   0   2        4.96        9.14      1.30 o 
   2   0   2       93.55       93.61      4.34 o 
   4   0   2        3.92        2.21      2.89 o 
   6   0   2        7.00       11.50      4.41 o 
  -7   1   2        0.87       -2.67      4.84 o 
  -6   1   2       20.73       27.98      5.69 o 
  -5   1   2       16.11       18.51      4.25 o 
  -4   1   2       30.96       29.00      3.27 o 
  -3   1   2       32.78       31.56      2.97 o 
  -2   1   2        2.56       -0.98      1.61 o 
  -1   1   2      562.96      537.21      6.50 o 
   0   1   2     1386.41     1268.11     25.35 o 
   1   1   2     4853.61     4816.46     86.82 o 
   2   1   2      495.09      463.46      7.50 o 
   3   1   2      171.74      167.00      6.01 o 
   4   1   2        1.04        5.09      2.16 o 
   5   1   2        7.15        9.17      3.18 o 
   6   1   2       48.34       44.12      6.54 o 
   7   1   2        6.02       10.70      5.35 o 
  -7   2   2        0.16       -4.50      4.71 o 
  -6   2   2       10.05        8.79      5.22 o 
  -5   2   2       16.45       19.61      4.25 o 
  -4   2   2        0.15        3.18      2.38 o 
  -3   2   2      125.09      124.17      5.45 o 
  -2   2   2      847.34      891.03     10.77 o 
  -1   2   2     1033.12     1062.78      9.94 o 
   0   2   2     6576.43     6800.88    172.89 o 
   1   2   2       28.69       27.41      2.63 o 
   2   2   2       10.69       12.31      2.59 o 
   3   2   2      219.97      224.95      7.16 o 
   4   2   2       53.29       47.15      4.63 o 
   5   2   2        2.69        6.79      3.31 o 
   6   2   2       34.51       49.04      5.94 o 
   7   2   2        4.81       -6.15      6.15 o 
  -7   3   2        0.01        5.98      4.41 o 
  -6   3   2       32.43       27.98      5.82 o 
  -5   3   2        7.76       10.06      4.20 o 
  -4   3   2      173.88      198.58      7.92 o 
  -3   3   2      493.66      459.23     10.15 o 
  -2   3   2       41.04       44.36      3.53 o 
  -1   3   2      274.05      256.15      5.52 o 
   0   3   2       94.46       89.45      2.51 o 
   1   3   2      252.28      271.20      5.73 o 
   2   3   2      290.33      273.39      7.10 o 
   3   3   2        0.24       -2.50      2.50 o 
   4   3   2        0.95       -1.70      2.84 o 
   5   3   2       23.00       20.89      4.59 o 
   6   3   2        5.18        7.60      4.80 o 
   7   3   2        9.17        5.56      6.32 o 
  -6   4   2        1.00        5.90      4.03 o 
  -5   4   2       16.32       19.66      5.35 o 
  -4   4   2       20.97       21.87      3.48 o 
  -3   4   2        9.33        8.53      2.67 o 
  -2   4   2      359.34      400.53      9.11 o 
  -1   4   2       10.59        7.01      2.38 o 
   0   4   2        3.33       -0.76      6.58 o 
   1   4   2        0.30       -3.18      3.18 o 
   2   4   2       14.95        7.85      3.23 o 
   3   4   2       47.90       42.57      4.08 o 
   4   4   2        4.24        5.77      3.44 o 
   5   4   2        4.14        1.32      3.95 o 
   6   4   2        0.32        7.13      4.12 o 
  -6   5   2        4.15        7.47      5.56 o 
  -5   5   2       16.53       16.85      4.71 o 
  -4   5   2        7.71       12.48      3.27 o 
  -3   5   2        0.98        0.72      2.72 o 
  -2   5   2      198.73      188.77      7.28 o 
  -1   5   2       81.54       74.15      4.46 o 
   0   5   2      217.04      252.64      9.06 o 
   1   5   2        2.94        8.49      1.78 o 
   2   5   2        0.00        1.57      2.12 o 
   3   5   2        0.01        0.00      2.50 o 
   4   5   2        1.26        6.28      3.48 o 
   5   5   2        5.56        4.16      4.33 o 
   6   5   2        0.05       -1.27      5.09 o 
  -6   6   2        5.13        5.73      4.97 o 
  -5   6   2       24.42       31.16      5.69 o 
  -4   6   2        3.80        0.30      3.99 o 
  -3   6   2       19.57       23.10      3.99 o 
  -2   6   2       30.50       30.28      3.52 o 
  -1   6   2       36.84       30.03      3.65 o 
   0   6   2       30.84       34.36      2.52 o 
   1   6   2       75.34       72.89      4.72 o 
   2   6   2       12.77       14.05      3.44 o 
   3   6   2       97.91      108.90      6.46 o 
   4   6   2        3.51        7.17      3.23 o 
   5   6   2        5.41       -1.49      5.05 o 
   6   6   2        9.31       12.44      5.82 o 
  -6   7   2        2.86        8.96      4.80 o 
  -5   7   2        0.77        2.80      4.07 o 
  -4   7   2       10.27        9.25      4.24 o 
  -3   7   2       76.36       62.75      5.74 o 
  -2   7   2        7.96        9.38      3.31 o 
  -1   7   2        3.71        1.19      3.14 o 
   0   7   2      145.95      136.28      4.68 o 
   1   7   2        0.21       -3.27      3.27 o 
   2   7   2       52.34       45.07      5.05 o 
   3   7   2      112.54      116.94      7.44 o 
   4   7   2        0.01       -1.74      3.86 o 
   5   7   2       10.85       16.13      5.01 o 
  -5   8   2        2.48        0.42      5.05 o 
  -4   8   2        1.42        4.54      4.46 o 
  -3   8   2       25.39       27.64      5.48 o 
  -2   8   2       22.62       20.34      4.84 o 
  -1   8   2      125.32      133.94      7.06 o 
   0   8   2       24.23       29.61      4.20 o 
   1   8   2        2.32       -2.50      3.82 o 
   2   8   2        2.17        2.72      3.99 o 
   3   8   2       52.35       60.18      5.78 o 
   4   8   2        0.04        2.29      4.07 o 
   5   8   2        5.77        5.26      5.14 o 
  -4   9   2        0.00        1.70      4.67 o 
  -3   9   2       12.97        5.60      5.48 o 
  -2   9   2        0.83        1.02      4.12 o 
  -1   9   2        3.22        0.34      4.33 o 
   0   9   2        0.56       -1.78      4.88 o 
   1   9   2       10.84        7.73      4.46 o 
   2   9   2       32.62       44.46      4.93 o 
   3   9   2       10.04        5.65      5.31 o 
   4   9   2        0.08       -0.42      4.33 o 
  -4  10   2        5.37       12.05      5.01 o 
  -3  10   2       15.64       14.26      5.22 o 
  -2  10   2       10.39       13.16      4.71 o 
  -1  10   2        0.13       -2.21      4.58 o 
   0  10   2       30.61       34.10      5.58 o 
   1  10   2       19.57       25.39      5.73 o 
   2  10   2        8.02        8.91      4.75 o 
   3  10   2        0.20        9.25      5.01 o 
   4  10   2        0.16        1.40      4.20 o 
  -3  11   2        0.09       -2.33      4.88 o 
  -2  11   2        0.92        5.22      5.56 o 
  -1  11   2       13.12        9.59      5.69 o 
   0  11   2        0.14        1.18      5.96 o 
   1  11   2       14.27       16.30      5.73 o 
   2  11   2        3.04       -4.37      5.48 o 
   3  11   2        1.15        0.93      5.43 o 
  -1  12   2        0.15        2.84      5.18 o 
   0  12   2        2.26       -4.41      4.41 o 
   1  12   2        0.32       -4.24      5.73 o 
  -7   0   3        0.74       -0.42      4.03 o 
  -5   0   3      228.37      211.02      9.84 o 
  -3   0   3        8.85        3.74      2.38 o 
  -1   0   3      207.93      211.36      4.16 o 
   1   0   3     3019.14     2935.60     67.29 o 
   3   0   3      769.61      693.91     11.13 o 
   5   0   3      100.96      101.16      6.33 o 
   7   0   3        4.54       -1.36      6.07 o 
  -7   1   3        0.06        3.57      5.05 o 
  -6   1   3       33.49       32.57      6.07 o 
  -5   1   3      138.47      123.45      7.65 o 
  -4   1   3        0.07        1.78      2.63 o 
  -3   1   3      105.39      115.20      5.23 o 
  -2   1   3      382.07      371.92      6.78 o 
  -1   1   3     4379.89     4014.75     81.41 o 
   0   1   3     1251.51     1319.94      6.52 o 
   1   1   3     2871.69     2616.66     66.20 o 
   2   1   3      921.88      968.13     10.98 o 
   3   1   3      332.58      305.56      8.12 o 
   4   1   3       72.75       67.65      4.93 o 
   5   1   3        0.97        5.52      2.67 o 
   6   1   3        1.54        0.00      4.29 o 
   7   1   3        0.05        4.97      5.14 o 
  -7   2   3        0.75        6.79      4.24 o 
  -6   2   3        1.83       -4.58      4.58 o 
  -5   2   3        8.47        6.20      4.08 o 
  -4   2   3        4.93        2.33      3.44 o 
  -3   2   3      232.72      262.39      7.63 o 
  -2   2   3     2511.91     2629.39     19.09 o 
  -1   2   3      122.99      110.04      4.09 o 
   0   2   3     5689.41     5768.36    145.74 o 
   1   2   3     9171.51     9492.98    149.98 o 
   2   2   3      766.92      762.06     10.22 o 
   3   2   3       12.02        7.85      2.67 o 
   4   2   3      176.22      164.64      7.36 o 
   5   2   3       71.13       81.32      6.08 o 
   6   2   3        3.24        9.30      4.41 o 
   7   2   3        0.17        1.83      5.43 o 
  -7   3   3        0.85        2.33      4.54 o 
  -6   3   3        4.04        0.00      4.58 o 
  -5   3   3        3.44        3.99      3.65 o 
  -4   3   3        3.49        3.44      3.18 o 
  -3   3   3       87.10       70.11      5.14 o 
  -2   3   3      563.04      605.28      9.85 o 
  -1   3   3     2852.71     3117.89     19.87 o 
   0   3   3     1648.62     1608.83     33.15 o 
   1   3   3     3686.44     3697.03     96.60 o 
   2   3   3      684.87      717.19     10.52 o 
   3   3   3        1.17        2.72      2.67 o 
   4   3   3       15.78       15.11      3.40 o 
   5   3   3       21.95       20.55      4.59 o 
   6   3   3        0.10       -4.41      4.41 o 
   7   3   3        6.14        7.98      5.60 o 
  -6   4   3        7.35       16.68      4.24 o 
  -5   4   3       53.20       60.18      6.67 o 
  -4   4   3       27.29       30.32      4.29 o 
  -3   4   3      184.71      197.32      7.45 o 
  -2   4   3        2.76        0.85      2.29 o 
  -1   4   3      380.43      392.90      7.71 o 
   0   4   3        1.60       -0.62      2.93 o 
   1   4   3       90.26       90.43      4.34 o 
   2   4   3        1.73        3.27      2.33 o 
   3   4   3      254.35      249.05      8.31 o 
   4   4   3       88.64      103.91      5.86 o 
   5   4   3        2.88        0.98      4.07 o 
   6   4   3        0.54       10.02      4.20 o 
  -6   5   3        0.89       -4.20      4.97 o 
  -5   5   3        0.04       -4.46      4.46 o 
  -4   5   3      101.84      107.58      6.97 o 
  -3   5   3        0.60        0.47      2.93 o 
  -2   5   3       39.44       42.86      3.87 o 
  -1   5   3      268.71      290.94      7.98 o 
   0   5   3        0.28       -0.10      1.49 o 
   1   5   3        0.77        0.00      2.12 o 
   2   5   3       59.46       63.06      4.38 o 
   3   5   3        9.00       11.46      3.27 o 
   4   5   3        1.13       -3.01      3.01 o 
   5   5   3        0.03       -4.37      4.37 o 
   6   5   3        1.08        0.42      4.75 o 
  -6   6   3        5.84        3.10      5.14 o 
  -5   6   3       22.05       22.03      5.09 o 
  -4   6   3        5.17        5.99      3.86 o 
  -3   6   3       32.40       39.11      5.14 o 
  -2   6   3       96.19       93.35      5.99 o 
  -1   6   3        0.05       -2.67      2.67 o 
   0   6   3      118.15      125.47      4.24 o 
   1   6   3        0.82        2.08      2.59 o 
   2   6   3        6.22        5.77      3.23 o 
   3   6   3        0.01        2.67      2.84 o 
   4   6   3        4.24        2.21      3.99 o 
   5   6   3        1.42       -1.15      4.16 o 
   6   6   3        1.16       -1.36      5.22 o 
  -5   7   3        0.00        2.42      4.54 o 
  -4   7   3        5.23        9.68      4.03 o 
  -3   7   3        9.60       13.46      4.12 o 
  -2   7   3        0.13        3.18      2.84 o 
  -1   7   3      117.63      124.63      6.76 o 
   0   7   3        1.13        1.74      2.09 o 
   1   7   3        0.80        3.18      3.23 o 
   2   7   3       16.73       23.14      4.16 o 
   3   7   3       10.25        9.93      4.25 o 
   4   7   3       10.36        3.14      4.24 o 
   5   7   3        1.56        4.50      4.67 o 
  -5   8   3        1.59        0.00      4.84 o 
  -4   8   3        0.69       -2.29      4.84 o 
  -3   8   3        0.02        0.68      4.16 o 
  -2   8   3        1.88        3.31      3.82 o 
  -1   8   3        7.20        6.79      3.61 o 
   0   8   3        3.58        8.43      2.47 o 
   1   8   3      102.56       96.61      6.76 o 
   2   8   3       35.12       41.06      5.01 o 
   3   8   3        0.26        9.47      3.48 o 
   4   8   3        9.21        8.07      4.03 o 
   5   8   3        1.44        0.00      4.84 o 
  -4   9   3       16.92       20.67      5.48 o 
  -3   9   3        0.35        4.92      4.46 o 
  -2   9   3        7.15        7.60      4.41 o 
  -1   9   3       15.79       22.08      5.05 o 
   0   9   3       13.43        8.88      3.01 o 
   1   9   3        3.63       -4.67      4.67 o 
   2   9   3       14.76        3.10      5.52 o 
   3   9   3        0.80       -4.67      4.67 o 
   4   9   3        2.74        5.52      4.54 o 
  -4  10   3        2.30        0.47      5.26 o 
  -3  10   3        0.03        1.27      4.46 o 
  -2  10   3        4.31        5.05      4.71 o 
  -1  10   3        7.53        7.77      4.92 o 
   0  10   3       60.72       70.18      5.21 o 
   1  10   3        1.79        2.97      4.41 o 
   2  10   3        0.00        0.76      4.63 o 
   3  10   3       10.71        1.27      5.26 o 
   4  10   3        1.37        4.67      4.67 o 
  -3  11   3        0.38        0.47      5.18 o 
  -2  11   3        5.21        2.63      5.60 o 
  -1  11   3        7.47        3.78      5.39 o 
   0  11   3        2.22        2.87      3.45 o 
   1  11   3       11.30       -4.20      5.77 o 
   2  11   3       19.95       22.50      5.86 o 
   3  11   3       11.13       23.64      5.73 o 
   0  12   3        9.88        9.36      4.42 o 
  -6   0   4        0.72       -0.38      4.07 o 
  -4   0   4       70.12       56.69      5.01 o 
  -2   0   4      120.38      113.97      4.13 o 
   0   0   4      267.66      265.04      3.91 o 
   2   0   4      768.05      766.35      9.97 o 
   4   0   4      432.88      430.98     11.93 o 
   6   0   4       11.64       14.01      5.31 o 
  -7   1   4        0.00        2.25      4.37 o 
  -6   1   4       17.76       24.16      4.75 o 
  -5   1   4        2.97        2.33      3.99 o 
  -4   1   4       70.24       57.79      4.80 o 
  -3   1   4      537.37      540.98     10.90 o 
  -2   1   4      370.67      385.40      7.16 o 
  -1   1   4     1003.02     1063.21      9.92 o 
   0   1   4     2616.09     2317.36     59.86 o 
   1   1   4       44.20       46.26      2.81 o 
   2   1   4      512.43      566.62      8.74 o 
   3   1   4       88.13       89.46      4.80 o 
   4   1   4      119.99      112.48      6.00 o 
   5   1   4        0.40        1.78      3.48 o 
   6   1   4       28.59       25.60      5.39 o 
   7   1   4        4.31        7.73      5.09 o 
  -7   2   4        4.28       10.48      5.22 o 
  -6   2   4        0.30        3.35      4.03 o 
  -5   2   4       27.55       34.82      4.71 o 
  -4   2   4      252.45      259.44      9.16 o 
  -3   2   4       40.19       52.16      4.25 o 
  -2   2   4      917.25     1044.27     12.25 o 
  -1   2   4       43.76       34.18      2.72 o 
   0   2   4     2559.81     2432.30    109.44 o 
   1   2   4     2388.93     2433.58     16.62 o 
   2   2   4       26.12       22.26      2.80 o 
   3   2   4       16.22       11.29      2.84 o 
   4   2   4        0.36        0.25      3.18 o 
   5   2   4       32.95       41.10      4.80 o 
   6   2   4        3.67        0.38      4.75 o 
   7   2   4        0.65        2.76      4.67 o 
  -7   3   4        0.41        6.07      5.26 o 
  -6   3   4        0.18        3.10      4.24 o 
  -5   3   4       65.89       65.68      6.16 o 
  -4   3   4      100.51      103.09      5.91 o 
  -3   3   4       25.86       31.72      3.57 o 
  -2   3   4      112.00      111.23      4.98 o 
  -1   3   4        0.94        2.46      1.83 o 
   0   3   4      497.64      516.65     11.59 o 
   1   3   4      658.43      684.42      9.55 o 
   2   3   4      680.21      669.77     10.56 o 
   3   3   4      205.10      188.01      7.24 o 
   4   3   4        1.37        2.04      3.14 o 
   5   3   4        1.21       -4.03      4.03 o 
   6   3   4        8.62       16.39      4.50 o 
  -6   4   4        1.26       -0.38      4.16 o 
  -5   4   4       26.87       31.33      4.97 o 
  -4   4   4      126.85      131.10      7.02 o 
  -3   4   4        0.15       -1.32      2.50 o 
  -2   4   4      462.63      484.26     10.50 o 
  -1   4   4       47.85       47.12      3.44 o 
   0   4   4      670.40      669.52      8.82 o 
   1   4   4     2098.92     2255.06     19.03 o 
   2   4   4      629.25      642.88     10.96 o 
   3   4   4       60.92       60.12      4.50 o 
   4   4   4      155.43      149.27      7.57 o 
   5   4   4        4.88        8.70      3.40 o 
   6   4   4       14.21       23.18      5.31 o 
  -6   5   4       13.83       17.32      5.18 o 
  -5   5   4        2.25        1.40      4.54 o 
  -4   5   4        0.89        0.59      3.61 o 
  -3   5   4        5.64        8.45      3.01 o 
  -2   5   4       30.61       32.23      3.69 o 
  -1   5   4      349.60      352.47      9.02 o 
   0   5   4       12.32       10.78      2.40 o 
   1   5   4      651.30      631.56     11.01 o 
   2   5   4        1.76        3.31      2.55 o 
   3   5   4        3.01        2.93      3.06 o 
   4   5   4        1.44       -3.78      3.78 o 
   5   5   4       12.33       13.16      4.80 o 
   6   5   4       23.32       28.66      6.71 o 
  -6   6   4        3.53        4.03      5.22 o 
  -5   6   4        0.06        4.54      4.33 o 
  -4   6   4       13.99        4.16      4.84 o 
  -3   6   4       12.75       16.51      3.44 o 
  -2   6   4       71.93       74.32      5.69 o 
  -1   6   4      234.81      234.86      8.27 o 
   0   6   4        2.56        2.65      1.75 o 
   1   6   4        3.76        8.32      2.29 o 
   2   6   4      336.90      299.08      9.77 o 
   3   6   4        0.41       -1.66      3.65 o 
   4   6   4        9.61        7.73      3.78 o 
   5   6   4       25.88       18.34      5.31 o 
   6   6   4        1.17       12.69      4.92 o 
  -5   7   4        6.92        2.46      4.92 o 
  -4   7   4        0.09       -0.34      4.67 o 
  -3   7   4        8.16        8.49      3.61 o 
  -2   7   4       18.77       17.24      4.16 o 
  -1   7   4       12.89       13.92      3.86 o 
   0   7   4       18.12       23.85      2.83 o 
   1   7   4       11.15       10.95      3.86 o 
   2   7   4        0.49       -3.69      3.69 o 
   3   7   4        0.12       -0.93      3.74 o 
   4   7   4       19.32       19.10      4.33 o 
   5   7   4        0.10        4.97      4.50 o 
  -5   8   4        3.42       -0.89      5.73 o 
  -4   8   4        6.30        1.53      4.97 o 
  -3   8   4        0.61        0.00      4.07 o 
  -2   8   4        0.04        0.00      3.61 o 
  -1   8   4        8.27       12.35      3.44 o 
   0   8   4        3.36        0.00      2.98 o 
   1   8   4       35.86       42.08      4.93 o 
   2   8   4       38.33       34.35      5.31 o 
   3   8   4       15.75       15.45      4.33 o 
   4   8   4        1.03       -4.29      4.37 o 
   5   8   4        3.72        4.92      4.63 o 
  -4   9   4        2.08       -3.40      4.63 o 
  -3   9   4        0.09        3.06      4.20 o 
  -2   9   4        3.08        5.56      4.67 o 
  -1   9   4       31.27       20.08      5.48 o 
   0   9   4       13.10       15.59      3.09 o 
   1   9   4       13.06       14.22      4.67 o 
   2   9   4       39.85       34.40      6.03 o 
   3   9   4       15.74       19.95      5.56 o 
   4   9   4        0.50        1.74      5.35 o 
  -4  10   4        6.87       10.36      5.09 o 
  -3  10   4        0.26        5.56      4.71 o 
  -2  10   4        0.65        3.57      4.16 o 
  -1  10   4       25.06       20.25      6.24 o 
   0  10   4        1.09        0.28      3.24 o 
   1  10   4        4.75       -3.01      4.84 o 
   2  10   4       23.25       19.02      6.45 o 
   3  10   4        3.97        2.59      5.35 o 
  -2  11   4        6.70        2.67      4.84 o 
  -1  11   4        3.32        4.24      5.05 o 
   0  11   4        0.01        1.85      3.44 o 
   1  11   4        2.70        0.42      5.43 o 
   2  11   4        0.18       -2.25      5.69 o 
   0  12   4        3.74       12.77      3.87 o 
  -7   0   5        1.11        4.54      4.80 o 
  -5   0   5      230.00      201.30      9.66 o 
  -3   0   5      264.24      244.93      7.81 o 
  -1   0   5      458.16      446.53      6.69 o 
   1   0   5     1554.12     1647.80     13.23 o 
   3   0   5        8.05        3.78      2.42 o 
   5   0   5      112.97      108.01      8.67 o 
   7   0   5        4.95        7.34      5.35 o 
  -7   1   5        0.96       -5.18      5.18 o 
  -6   1   5        9.74        0.72      4.84 o 
  -5   1   5       19.68       21.78      4.03 o 
  -4   1   5       45.41       44.43      4.71 o 
  -3   1   5        8.79        8.11      2.42 o 
  -2   1   5      176.51      175.88      5.50 o 
  -1   1   5      713.30      742.76      8.87 o 
   0   1   5       16.59       13.59      1.35 o 
   1   1   5      636.67      639.99      8.32 o 
   2   1   5      106.40      102.23      4.30 o 
   3   1   5       18.74       19.15      2.89 o 
   4   1   5       88.17       72.17      5.78 o 
   5   1   5       27.59       31.29      4.54 o 
   6   1   5        2.62       -4.97      4.97 o 
   7   1   5        0.00        6.92      4.46 o 
  -7   2   5        0.00       -5.60      5.60 o 
  -6   2   5        1.21        5.31      4.07 o 
  -5   2   5       27.62       35.20      5.22 o 
  -4   2   5        0.06        0.47      2.93 o 
  -3   2   5      337.24      318.03      8.67 o 
  -2   2   5       14.69       16.64      2.29 o 
  -1   2   5      528.82      567.24      8.24 o 
   0   2   5      848.86      892.20      6.97 o 
   1   2   5      247.24      248.20      6.16 o 
   2   2   5        3.18        4.75      1.91 o 
   3   2   5        8.84        8.70      2.33 o 
   4   2   5        2.12        6.20      2.93 o 
   5   2   5       54.04       47.95      5.31 o 
   6   2   5        5.50        8.45      4.29 o 
   7   2   5        5.29        5.18      5.60 o 
  -7   3   5        0.12        6.15      4.67 o 
  -6   3   5        0.01        0.76      4.41 o 
  -5   3   5        0.49       -0.34      4.12 o 
  -4   3   5        4.43        6.92      3.06 o 
  -3   3   5       68.92       75.39      5.14 o 
  -2   3   5        1.46       -1.32      1.99 o 
  -1   3   5      970.65     1014.33     11.92 o 
   0   3   5       77.62       77.31      2.71 o 
   1   3   5      703.36      715.62     10.20 o 
   2   3   5     1360.86     1374.76     15.59 o 
   3   3   5       82.24       82.21      5.10 o 
   4   3   5        7.27        7.81      3.18 o 
   5   3   5       46.49       48.88      5.82 o 
   6   3   5        0.85       -4.75      4.75 o 
  -6   4   5        0.13        1.23      4.50 o 
  -5   4   5        0.13        0.68      4.12 o 
  -4   4   5       22.11       22.80      4.50 o 
  -3   4   5       37.36       38.10      4.25 o 
  -2   4   5       69.32       68.17      4.63 o 
  -1   4   5      153.05      148.46      5.62 o 
   0   4   5      490.47      492.20     12.94 o 
   1   4   5        2.59        0.47      2.63 o 
   2   4   5     1046.28     1031.17     14.59 o 
   3   4   5       18.56       24.37      3.44 o 
   4   4   5       56.17       60.28      5.31 o 
   5   4   5       25.19       29.30      4.88 o 
   6   4   5       13.20        8.28      6.20 o 
  -6   5   5        0.00       -4.54      4.54 o 
  -5   5   5        2.58        3.95      4.71 o 
  -4   5   5       21.98       25.56      4.46 o 
  -3   5   5      113.48      113.23      6.12 o 
  -2   5   5        4.35        1.70      3.14 o 
  -1   5   5       14.15       12.95      3.10 o 
   0   5   5      235.54      233.52      6.15 o 
   1   5   5       22.04       22.51      3.61 o 
   2   5   5       19.16       15.84      3.74 o 
   3   5   5       21.62       14.10      4.12 o 
   4   5   5        5.02        2.42      3.57 o 
   5   5   5        6.31        8.32      4.75 o 
   6   5   5        0.00        3.90      4.84 o 
  -6   6   5        0.97        3.65      4.75 o 
  -5   6   5       11.18        6.54      4.88 o 
  -4   6   5        0.09        3.23      4.20 o 
  -3   6   5       21.38       16.90      4.16 o 
  -2   6   5       87.22       93.17      6.08 o 
  -1   6   5      139.32      131.21      6.30 o 
   0   6   5      275.46      287.80      6.42 o 
   1   6   5        1.84        0.89      2.63 o 
   2   6   5      182.59      172.34      7.58 o 
   3   6   5       86.79       74.41      6.25 o 
   4   6   5        2.36       -2.63      3.82 o 
   5   6   5       12.63       22.54      4.71 o 
   6   6   5        0.00        4.16      4.41 o 
  -5   7   5        0.10        4.97      4.20 o 
  -4   7   5        0.10       -4.29      4.54 o 
  -3   7   5       23.16       23.86      4.29 o 
  -2   7   5        0.24       -3.57      3.57 o 
  -1   7   5      104.82      111.59      6.55 o 
   0   7   5        4.41       -0.71      2.32 o 
   1   7   5        4.40        5.39      3.06 o 
   2   7   5       19.67       17.53      4.37 o 
   3   7   5       41.86       52.02      5.61 o 
   4   7   5        7.23        5.05      4.46 o 
   5   7   5        1.11        5.43      4.50 o 
  -5   8   5        3.74       10.36      4.92 o 
  -4   8   5       21.40       19.19      5.69 o 
  -3   8   5        0.64        0.68      3.99 o 
  -2   8   5       23.38       31.97      4.42 o 
  -1   8   5        0.25       -1.78      3.86 o 
   0   8   5       18.99       23.09      2.91 o 
   1   8   5       29.62       34.78      5.01 o 
   2   8   5        0.61       -3.14      4.20 o 
   3   8   5       14.15       10.15      5.35 o 
   4   8   5        4.52       12.69      4.37 o 
   5   8   5        0.42       -4.92      4.92 o 
  -4   9   5        0.92        3.01      4.75 o 
  -3   9   5        0.76        0.76      4.80 o 
  -2   9   5        0.00        5.69      3.44 o 
  -1   9   5        5.05       -4.67      4.67 o 
   0   9   5       33.42       31.97      7.09 o 
   1   9   5       18.00       22.93      5.31 o 
   2   9   5        1.72       -1.06      4.33 o 
   3   9   5        1.88        2.72      4.20 o 
   4   9   5        0.81       -5.14      5.14 o 
  -3  10   5        5.09        7.77      4.97 o 
  -2  10   5        0.41        4.41      4.37 o 
  -1  10   5        2.44        2.67      4.29 o 
   0  10   5       16.52       14.47      3.81 o 
   1  10   5        2.41        3.82      4.46 o 
   2  10   5       13.99        8.45      5.43 o 
   3  10   5        5.70       13.92      5.86 o 
  -2  11   5        1.34       -5.35      5.35 o 
  -1  11   5        0.04        5.18      4.50 o 
   0  11   5       16.05       22.04      8.72 o 
   1  11   5        0.87        6.07      3.99 o 
   2  11   5        4.81        2.72      5.86 o 
  -6   0   6        6.05        3.40      5.18 o 
  -4   0   6      132.97      116.54      6.55 o 
  -2   0   6      541.32      567.08      9.33 o 
   0   0   6     1367.33     1335.53      8.71 o 
   2   0   6       41.83       51.20      3.74 o 
   4   0   6        1.03        3.44      3.01 o 
   6   0   6        1.19        2.67      5.48 o 
  -7   1   6        1.88       -5.31      5.31 o 
  -6   1   6        7.87        6.45      5.31 o 
  -5   1   6        4.73        4.88      3.95 o 
  -4   1   6      178.41      164.25      7.62 o 
  -3   1   6        1.48        5.31      2.33 o 
  -2   1   6       55.17       53.93      3.74 o 
  -1   1   6        6.51        5.82      1.74 o 
   0   1   6     1049.33     1045.15      7.59 o 
   1   1   6       14.19        8.70      2.59 o 
   2   1   6       12.96       14.44      2.72 o 
   3   1   6      354.68      370.64      9.44 o 
   4   1   6       27.75       28.58      3.61 o 
   5   1   6       13.73        9.68      4.33 o 
   6   1   6        3.38        4.24      3.99 o 
   7   1   6        0.05        7.05      4.67 o 
  -7   2   6        1.18        5.14      5.09 o 
  -6   2   6        2.19        1.53      4.80 o 
  -5   2   6      226.94      240.64     10.51 o 
  -4   2   6      126.92      123.71      7.06 o 
  -3   2   6       16.64       23.22      3.14 o 
  -2   2   6       67.83       72.65      4.25 o 
  -1   2   6      639.05      676.65      9.50 o 
   0   2   6      506.12      521.30      5.77 o 
   1   2   6     2424.11     2533.03     18.73 o 
   2   2   6      188.11      169.50      6.18 o 
   3   2   6       24.77       25.78      3.18 o 
   4   2   6        0.03       -3.35      3.35 o 
   5   2   6       17.28       23.35      5.01 o 
   6   2   6        0.62        0.81      4.46 o 
  -6   3   6        6.84        5.18      5.09 o 
  -5   3   6        4.57        8.45      3.78 o 
  -4   3   6       12.51        8.70      4.12 o 
  -3   3   6       70.57       74.79      5.69 o 
  -2   3   6      905.40      922.02     12.97 o 
  -1   3   6       32.75       34.02      3.06 o 
   0   3   6        0.37       -3.97      3.97 o 
   1   3   6      559.11      545.87      9.46 o 
   2   3   6      262.68      263.92      8.11 o 
   3   3   6       55.57       45.88      4.42 o 
   4   3   6      200.82      174.82      8.43 o 
   5   3   6       53.94       44.17      6.03 o 
   6   3   6       25.68       38.04      5.99 o 
  -6   4   6        4.06       -2.46      5.35 o 
  -5   4   6        0.19        4.46      3.57 o 
  -4   4   6        0.09        0.30      3.78 o 
  -3   4   6        3.67        5.56      3.31 o 
  -2   4   6      751.92      764.39     13.00 o 
  -1   4   6       53.95       55.88      4.25 o 
   0   4   6      157.41      181.50      7.84 o 
   1   4   6      358.37      318.01      8.68 o 
   2   4   6     1355.89     1382.69     17.57 o 
   3   4   6       79.81       72.76      5.52 o 
   4   4   6       41.50       38.22      5.27 o 
   5   4   6        0.31       10.10      3.99 o 
   6   4   6        1.53       -3.78      5.22 o 
  -6   5   6        0.06       -2.16      4.92 o 
  -5   5   6        0.29        3.65      3.74 o 
  -4   5   6        8.74       10.95      4.41 o 
  -3   5   6       28.31       33.88      4.42 o 
  -2   5   6       71.50       76.41      5.31 o 
  -1   5   6      344.31      352.17      9.40 o 
   0   5   6      420.51      443.35      7.21 o 
   1   5   6        0.00        0.00      2.29 o 
   2   5   6      663.98      647.76     13.26 o 
   3   5   6      473.34      414.93     11.97 o 
   4   5   6       23.91       23.86      4.84 o 
   5   5   6        0.17        0.38      4.37 o 
   6   5   6        6.38       18.12      5.39 o 
  -6   6   6        1.47       -5.31      5.31 o 
  -5   6   6        0.29       -4.84      4.84 o 
  -4   6   6        1.41        3.65      3.86 o 
  -3   6   6       19.81        8.28      5.35 o 
  -2   6   6       80.93       69.57      5.44 o 
  -1   6   6       31.97       36.31      4.33 o 
   0   6   6      176.63      181.33      5.87 o 
   1   6   6        5.79        9.89      3.06 o 
   2   6   6      106.53       91.66      6.38 o 
   3   6   6        6.28        2.59      4.33 o 
   4   6   6        4.37        3.69      3.48 o 
   5   6   6        7.78        7.13      4.54 o 
   6   6   6        0.79       -4.20      5.43 o 
  -5   7   6        4.04       10.10      4.84 o 
  -4   7   6       11.69        7.98      5.31 o 
  -3   7   6       90.64       90.21      7.14 o 
  -2   7   6       10.11       15.03      3.61 o 
  -1   7   6        8.34        6.07      3.52 o 
   0   7   6       17.71       20.64      3.16 o 
   1   7   6        0.36        5.56      3.10 o 
   2   7   6        3.35        3.74      3.65 o 
   3   7   6        3.29       -1.27      4.46 o 
   4   7   6        0.48       -4.84      4.84 o 
   5   7   6        0.96       -2.12      4.58 o 
  -5   8   6        0.47       -5.73      5.73 o 
  -4   8   6       21.90       17.96      5.82 o 
  -3   8   6        1.51        0.72      4.29 o 
  -2   8   6        0.01       13.16      3.61 o 
  -1   8   6       72.83       74.82      6.59 o 
   0   8   6        5.06        5.10      2.81 o 
   1   8   6       38.70       47.86      5.56 o 
   2   8   6       14.69       14.56      4.16 o 
   3   8   6        3.30       -2.16      4.20 o 
   4   8   6        1.28        2.04      4.92 o 
   5   8   6        0.50        1.40      4.75 o 
  -4   9   6        0.05        1.32      5.01 o 
  -3   9   6        0.28       -5.05      5.05 o 
  -2   9   6        0.72       -1.83      4.46 o 
  -1   9   6        5.87        4.12      4.54 o 
   0   9   6       20.71       17.25      3.39 o 
   1   9   6       38.41       33.80      5.61 o 
   2   9   6       10.50        9.85      5.01 o 
   3   9   6        4.13       12.35      4.80 o 
   4   9   6        0.50       -4.46      5.35 o 
  -3  10   6        3.82       -2.63      5.39 o 
  -2  10   6        8.93       10.99      4.92 o 
  -1  10   6        0.07       -4.92      4.92 o 
   0  10   6        2.26       -1.42      6.71 o 
   1  10   6       41.25       46.46      6.88 o 
   2  10   6        3.17        4.50      4.92 o 
   3  10   6        0.03        4.88      5.31 o 
  -2  11   6        7.52       -0.47      5.82 o 
  -1  11   6        1.81        3.95      4.75 o 
   0  11   6        3.49       -2.05      7.79 o 
   1  11   6        6.25       11.42      4.97 o 
   2  11   6        1.61        0.93      5.22 o 
  -7   0   7       11.52       18.72      6.11 o 
  -5   0   7        5.90        9.68      3.82 o 
  -3   0   7      922.90      889.04     14.16 o 
  -1   0   7     1487.18     1513.47     14.17 o 
   1   0   7     3095.19     3141.31     21.01 o 
   3   0   7      346.94      350.05      9.52 o 
   5   0   7       19.77       20.46      4.42 o 
  -7   1   7        4.05        7.98      5.01 o 
  -6   1   7        0.01       -4.54      4.54 o 
  -5   1   7        0.80        2.50      4.24 o 
  -4   1   7       19.26       13.88      4.29 o 
  -3   1   7       71.36       71.36      4.93 o 
  -2   1   7      261.77      274.55      7.47 o 
  -1   1   7      627.45      660.69      9.49 o 
   0   1   7     1004.00     1042.96      8.10 o 
   1   1   7     2509.95     2610.06     19.24 o 
   2   1   7        3.19        2.59      2.04 o 
   3   1   7       92.11       87.45      5.23 o 
   4   1   7       30.83       29.00      4.16 o 
   5   1   7        4.13        8.36      3.91 o 
   6   1   7        4.59        7.90      4.67 o 
  -6   2   7        0.01       -2.38      4.41 o 
  -5   2   7       90.75       88.98      7.05 o 
  -4   2   7      142.87      157.08      7.44 o 
  -3   2   7       65.00       71.30      5.01 o 
  -2   2   7       17.83       31.25      3.27 o 
  -1   2   7        1.79       -1.99      1.99 o 
   0   2   7       11.22       14.44      3.80 o 
   1   2   7      749.27      691.87     11.71 o 
   2   2   7      647.93      660.27     10.97 o 
   3   2   7        9.43       11.33      2.97 o 
   4   2   7       40.12       45.87      4.80 o 
   5   2   7       98.00       96.93      7.39 o 
   6   2   7        3.98       -0.38      5.22 o 
  -6   3   7        3.69        4.07      4.84 o 
  -5   3   7       14.92       16.39      4.50 o 
  -4   3   7        6.36        2.72      3.99 o 
  -3   3   7      274.69      282.74      8.91 o 
  -2   3   7      136.45      157.72      6.43 o 
  -1   3   7      137.29      135.81      5.58 o 
   0   3   7      406.61      386.95     14.20 o 
   1   3   7       17.68       12.53      3.31 o 
   2   3   7       18.47       19.53      2.76 o 
   3   3   7       55.09       54.34      4.59 o 
   4   3   7       82.76       92.89      6.46 o 
   5   3   7       30.44       23.91      5.52 o 
   6   3   7        0.33       -0.42      4.97 o 
  -6   4   7       18.52       13.92      6.24 o 
  -5   4   7        8.48        8.79      4.33 o 
  -4   4   7       80.09       70.53      6.42 o 
  -3   4   7      135.54      132.49      6.81 o 
  -2   4   7      165.54      181.05      7.11 o 
  -1   4   7      952.47      957.36     13.62 o 
   0   4   7       20.30       20.66      2.08 o 
   1   4   7        0.84        0.72      2.55 o 
   2   4   7       22.86       22.50      4.33 o 
   3   4   7       24.45       24.97      4.33 o 
   4   4   7        0.01        3.86      3.27 o 
   5   4   7      117.46      113.74      8.46 o 
   6   4   7        5.77        7.34      4.58 o 
  -6   5   7        6.40       10.65      4.75 o 
  -5   5   7        8.10       -0.38      5.01 o 
  -4   5   7       53.60       48.63      5.86 o 
  -3   5   7       24.96       32.99      4.20 o 
  -2   5   7       53.68       38.91      5.35 o 
  -1   5   7      133.76      154.35      6.47 o 
   0   5   7       79.09       85.94      3.82 o 
   1   5   7       23.38       29.81      3.35 o 
   2   5   7       96.87      101.52      6.29 o 
   3   5   7        3.73       -0.25      4.37 o 
   4   5   7       18.53       13.42      4.59 o 
   5   5   7        0.02        6.07      3.44 o 
   6   5   7        3.86        1.83      5.05 o 
  -6   6   7        0.85       -0.47      5.35 o 
  -5   6   7        0.29       -4.41      4.41 o 
  -4   6   7       45.37       41.24      5.78 o 
  -3   6   7      136.80      120.17      7.95 o 
  -2   6   7       12.71        6.50      3.40 o 
  -1   6   7       74.04       69.95      5.52 o 
   0   6   7        0.00        0.96      2.31 o 
   1   6   7        0.02        1.91      2.80 o 
   2   6   7      309.94      304.69     10.57 o 
   3   6   7       20.14       16.43      5.09 o 
   4   6   7        4.49       -0.68      4.20 o 
   5   6   7        0.39        1.61      4.07 o 
  -5   7   7        0.38        1.74      4.67 o 
  -4   7   7        1.05       -5.18      5.18 o 
  -3   7   7       33.87       46.33      5.52 o 
  -2   7   7       25.96       23.14      4.42 o 
  -1   7   7        1.27       -3.74      3.74 o 
   0   7   7       99.39       86.24      5.50 o 
   1   7   7        2.31        0.00      3.14 o 
   2   7   7        2.46        8.87      3.31 o 
   3   7   7      263.84      224.67     10.52 o 
   4   7   7        5.08       -2.63      4.33 o 
   5   7   7        0.49        8.74      4.20 o 
  -5   8   7        0.39        2.33      5.31 o 
  -4   8   7       13.89       22.41      5.90 o 
  -3   8   7       10.90        9.08      5.18 o 
  -2   8   7       18.88       17.49      4.59 o 
  -1   8   7      102.22      114.41      7.57 o 
   0   8   7       81.77       72.02      4.70 o 
   1   8   7       10.36        7.17      3.95 o 
   2   8   7       69.73       64.02      6.84 o 
   3   8   7        2.81       -5.26      5.26 o 
   4   8   7        1.69        1.23      4.80 o 
   5   8   7        0.25       -4.24      5.09 o 
  -4   9   7        2.76       -0.89      4.97 o 
  -3   9   7       37.74       27.43      6.11 o 
  -2   9   7       31.59       35.62      5.52 o 
  -1   9   7        9.61       14.09      3.91 o 
   0   9   7        3.45        4.23      2.96 o 
   1   9   7        0.05        2.12      4.67 o 
   2   9   7        1.95        3.35      4.88 o 
   3   9   7        3.04        2.04      4.88 o 
   4   9   7        0.45       -1.36      5.14 o 
  -3  10   7        0.03       -3.57      5.56 o 
  -2  10   7       10.33       12.90      5.69 o 
  -1  10   7        3.85       -2.80      5.39 o 
   0  10   7        8.87       18.05      3.54 o 
   1  10   7        0.14       -1.19      4.33 o 
   2  10   7       11.26       12.57      5.22 o 
   3  10   7        2.46        7.68      5.18 o 
  -2  11   7        8.14       11.16      5.56 o 
  -1  11   7        3.31        6.24      5.73 o 
   0  11   7        0.99        7.39      6.39 o 
   1  11   7        0.03        4.50      5.14 o 
   2  11   7        0.54       -1.87      5.43 o 
  -6   0   8        7.03       20.50      4.58 o 
  -4   0   8       41.58       43.57      4.63 o 
  -2   0   8      196.68      240.46      7.12 o 
   0   0   8     1826.48     1881.33     12.52 o 
   2   0   8      445.72      508.59     10.49 o 
   4   0   8        0.23        5.90      3.31 o 
   6   0   8        5.05        1.61      4.50 o 
  -6   1   8       13.97       15.07      5.60 o 
  -5   1   8       28.89       28.58      5.43 o 
  -4   1   8       16.05       21.10      3.78 o 
  -3   1   8       88.21       85.70      5.10 o 
  -2   1   8      296.27      303.58      8.37 o 
  -1   1   8      201.58      205.61      5.84 o 
   0   1   8      660.65      674.41      7.08 o 
   1   1   8      135.39      145.37      6.05 o 
   2   1   8       70.04       59.68      3.95 o 
   3   1   8      101.32      102.04      5.57 o 
   4   1   8       65.44       64.96      5.06 o 
   5   1   8        0.05       -3.44      3.44 o 
   6   1   8        1.85        3.65      4.84 o 
  -6   2   8        3.14        6.07      4.71 o 
  -5   2   8        6.01        6.32      4.63 o 
  -4   2   8        8.00        6.24      3.91 o 
  -3   2   8      138.22      136.52      6.59 o 
  -2   2   8       22.57       22.85      2.97 o 
  -1   2   8      141.65      156.40      5.71 o 
   0   2   8        2.49        3.88      1.66 o 
   1   2   8       97.16       89.07      4.72 o 
   2   2   8      223.32      221.75      7.42 o 
   3   2   8       13.37       15.20      2.93 o 
   4   2   8       18.08       17.53      3.86 o 
   5   2   8       21.40       22.12      4.80 o 
   6   2   8        5.06        8.28      4.67 o 
  -6   3   8       19.31       15.79      5.86 o 
  -5   3   8        1.15        5.52      3.74 o 
  -4   3   8       53.28       45.19      5.48 o 
  -3   3   8        6.02        8.70      3.06 o 
  -2   3   8       35.99       28.33      3.61 o 
  -1   3   8      262.04      277.47      8.02 o 
   0   3   8      226.16      240.86      7.29 o 
   1   3   8     1587.91     1717.06     17.83 o 
   2   3   8      221.25      228.12      7.67 o 
   3   3   8       79.97       68.04      5.23 o 
   4   3   8       16.34       22.12      4.42 o 
   5   3   8        3.00       -5.01      5.01 o 
   6   3   8       13.07       10.19      5.60 o 
  -6   4   8        0.86       -0.42      4.84 o 
  -5   4   8       29.72       43.35      5.65 o 
  -4   4   8        4.39        6.62      4.03 o 
  -3   4   8        3.57        3.31      3.52 o 
  -2   4   8      213.00      195.40      7.84 o 
  -1   4   8       83.12       94.20      5.19 o 
   0   4   8       99.40      113.42      3.82 o 
   1   4   8      224.19      231.43      7.67 o 
   2   4   8       36.00       34.91      3.86 o 
   3   4   8        3.69        1.57      3.18 o 
   4   4   8       46.93       45.06      6.03 o 
   5   4   8        7.31       18.46      4.37 o 
   6   4   8        9.14       10.61      5.39 o 
  -6   5   8        3.50        6.79      4.63 o 
  -5   5   8       13.98       19.15      4.71 o 
  -4   5   8       18.97       23.65      4.88 o 
  -3   5   8       42.14       40.43      5.01 o 
  -2   5   8      468.52      437.55     11.84 o 
  -1   5   8       10.06       10.57      3.01 o 
   0   5   8        6.82        8.38      2.13 o 
   1   5   8       41.52       39.12      4.16 o 
   2   5   8       24.90       18.17      4.29 o 
   3   5   8      299.11      299.41     10.74 o 
   4   5   8       90.21       83.75      6.84 o 
   5   5   8        7.81        9.38      4.71 o 
   6   5   8        0.02        0.47      5.43 o 
  -5   6   8        0.94       -2.04      5.14 o 
  -4   6   8        0.32        0.00      4.37 o 
  -3   6   8       36.94       29.56      6.16 o 
  -2   6   8       32.69       34.91      4.50 o 
  -1   6   8       76.90       75.55      5.61 o 
   0   6   8        1.23       -0.48      2.31 o 
   1   6   8       15.31       13.88      3.48 o 
   2   6   8       23.61       21.40      4.80 o 
   3   6   8       15.53       18.30      5.31 o 
   4   6   8       18.28        5.35      5.01 o 
   5   6   8        2.00        1.27      4.37 o 
  -5   7   8        9.38        7.47      5.01 o 
  -4   7   8       22.45       32.05      4.59 o 
  -3   7   8        5.20        0.34      4.37 o 
  -2   7   8        9.52        4.24      4.37 o 
  -1   7   8       50.11       49.65      5.22 o 
   0   7   8        6.70        8.27      2.75 o 
   1   7   8       70.76       58.63      5.52 o 
   2   7   8       12.46       12.27      4.92 o 
   3   7   8        0.82        0.34      4.58 o 
   4   7   8        6.15        8.15      5.43 o 
   5   7   8        0.42        0.42      5.48 o 
  -4   8   8        6.43        8.74      5.65 o 
  -3   8   8       30.84       22.38      5.86 o 
  -2   8   8       11.40       13.97      4.16 o 
  -1   8   8       37.55       40.17      5.73 o 
   0   8   8       14.30       22.07      4.05 o 
   1   8   8       26.71       24.88      4.80 o 
   2   8   8        0.80        4.84      3.99 o 
   3   8   8        6.13        9.08      4.46 o 
   4   8   8        0.04        2.12      4.84 o 
  -4   9   8        0.17       -4.58      5.39 o 
  -3   9   8        0.26        7.00      4.71 o 
  -2   9   8       11.54        4.20      5.60 o 
  -1   9   8        0.14        8.32      3.52 o 
   0   9   8       41.80       43.89      5.16 o 
   1   9   8       14.48        6.54      4.97 o 
   2   9   8        2.68        2.67      4.46 o 
   3   9   8        6.36       12.52      5.14 o 
   4   9   8        2.87        0.93      5.01 o 
  -3  10   8        0.03       -4.12      5.31 o 
  -2  10   8       11.51       21.31      5.56 o 
  -1  10   8        5.14        6.11      4.84 o 
   0  10   8        1.65        1.41      3.19 o 
   1  10   8       11.05       -1.66      4.84 o 
   2  10   8        3.76       -3.86      5.52 o 
   3  10   8        7.65        6.92      4.58 o 
  -1  11   8        2.75        8.66      4.63 o 
   0  11   8        4.35        4.89      4.03 o 
   1  11   8        0.19        0.93      4.67 o 
  -5   0   9       17.41       21.01      4.03 o 
  -3   0   9      248.23      238.42      8.86 o 
  -1   0   9      129.59      130.51      5.49 o 
   1   0   9      648.48      657.80     10.55 o 
   3   0   9      159.56      169.58      7.15 o 
   5   0   9      151.86      169.75      9.18 o 
  -6   1   9        0.15        8.57      3.95 o 
  -5   1   9       24.20       25.56      5.05 o 
  -4   1   9      172.72      165.51      7.87 o 
  -3   1   9       15.55       18.98      3.23 o 
  -2   1   9      258.49      248.85      7.81 o 
  -1   1   9      540.19      549.66      9.92 o 
   0   1   9      228.88      235.39     13.03 o 
   1   1   9       95.65       95.02      4.89 o 
   2   1   9      102.98      100.66      5.40 o 
   3   1   9        0.04       -2.84      2.84 o 
   4   1   9       28.35       34.31      4.71 o 
   5   1   9        2.69        1.02      3.82 o 
   6   1   9        0.06        0.00      4.33 o 
  -6   2   9        1.49        1.23      4.71 o 
  -5   2   9        0.00        2.76      4.24 o 
  -4   2   9       21.58       22.37      4.88 o 
  -3   2   9        5.22       -1.66      2.80 o 
  -2   2   9        0.25       -0.81      2.50 o 
  -1   2   9        6.69        1.36      2.50 o 
   0   2   9      188.08      176.52      4.36 o 
   1   2   9        0.00        2.25      2.29 o 
   2   2   9      363.68      367.60      9.36 o 
   3   2   9      130.55      123.98      6.21 o 
   4   2   9        6.67        5.22      3.91 o 
   5   2   9        4.84        5.99      4.54 o 
   6   2   9       16.95       23.82      5.43 o 
  -6   3   9        0.06        8.53      4.71 o 
  -5   3   9       21.05       11.72      5.26 o 
  -4   3   9       11.89        9.17      3.78 o 
  -3   3   9        9.34       10.91      3.48 o 
  -2   3   9       65.33       72.75      4.84 o 
  -1   3   9       21.59       32.82      3.48 o 
   0   3   9       55.34       57.32      3.48 o 
   1   3   9      190.19      192.71      7.07 o 
   2   3   9        1.01       -0.64      2.38 o 
   3   3   9        0.14       -3.27      3.27 o 
   4   3   9       47.49       39.80      5.31 o 
   5   3   9       10.44        9.13      4.58 o 
   6   3   9        0.22        6.54      4.50 o 
  -6   4   9        0.01        0.89      4.50 o 
  -5   4   9       21.44       21.61      5.94 o 
  -4   4   9       37.14       36.99      5.61 o 
  -3   4   9       45.48       43.36      4.97 o 
  -2   4   9      125.29      136.57      6.85 o 
  -1   4   9        6.09        8.74      2.63 o 
   0   4   9      131.88      139.62      4.68 o 
   1   4   9      146.38      139.32      6.38 o 
   2   4   9        3.58        1.87      3.01 o 
   3   4   9        0.45        8.15      3.14 o 
   4   4   9       20.47       14.77      4.50 o 
   5   4   9        0.00        0.38      4.41 o 
   6   4   9        0.29       -0.89      5.05 o 
  -6   5   9        7.27        6.49      5.48 o 
  -5   5   9        1.29       -2.76      4.63 o 
  -4   5   9       74.31       71.84      6.97 o 
  -3   5   9       45.33       46.25      5.61 o 
  -2   5   9        0.38       -0.51      3.40 o 
  -1   5   9        2.38        6.75      3.06 o 
   0   5   9       52.02       47.54      3.03 o 
   1   5   9       55.94       66.27      5.10 o 
   2   5   9        3.46        3.86      3.31 o 
   3   5   9       75.36       78.81      6.29 o 
   4   5   9        2.68       -2.76      4.07 o 
   5   5   9        3.68        0.81      4.33 o 
  -5   6   9        0.32       -2.93      4.92 o 
  -4   6   9        9.28       14.48      5.05 o 
  -3   6   9       62.19       63.29      7.18 o 
  -2   6   9        2.16       -0.30      3.78 o 
  -1   6   9        2.52        6.03      3.01 o 
   0   6   9       63.09       66.66      3.81 o 
   1   6   9       48.34       54.88      5.05 o 
   2   6   9      301.06      288.45     11.00 o 
   3   6   9      136.31      116.50      8.84 o 
   4   6   9       54.27       62.48      6.84 o 
   5   6   9        2.50       -5.05      5.05 o 
  -5   7   9        1.64       -0.89      5.01 o 
  -4   7   9        6.35       10.61      4.46 o 
  -3   7   9        0.79       -0.68      4.58 o 
  -2   7   9       19.37       18.30      4.88 o 
  -1   7   9        1.41        0.30      3.69 o 
   0   7   9       36.28       34.79      3.53 o 
   1   7   9       71.23       59.39      6.03 o 
   2   7   9        0.03       -0.64      4.03 o 
   3   7   9      106.72       82.53      8.03 o 
   4   7   9       35.84       34.86      6.07 o 
   5   7   9        0.44       -3.65      5.01 o 
  -4   8   9       27.26       20.12      7.09 o 
  -3   8   9       11.81       19.19      5.73 o 
  -2   8   9        0.37        2.12      4.12 o 
  -1   8   9        0.03        3.01      4.20 o 
   0   8   9       38.16       41.40      4.26 o 
   1   8   9       42.08       44.93      5.90 o 
   2   8   9        0.24       -1.44      4.80 o 
   3   8   9        5.13        9.34      4.88 o 
   4   8   9        7.26        8.70      4.71 o 
  -4   9   9        2.60       -0.93      5.56 o 
  -3   9   9        8.25       14.43      5.18 o 
  -2   9   9        0.59        3.52      4.24 o 
  -1   9   9       14.45       14.94      5.39 o 
   0   9   9       19.01       28.96      4.62 o 
   1   9   9        3.62        6.03      4.37 o 
   2   9   9        1.42       -1.99      4.46 o 
   3   9   9        1.45        0.42      5.60 o 
  -3  10   9        0.10        1.40      5.43 o 
  -2  10   9        1.04        5.26      5.01 o 
  -1  10   9       20.35       25.13      5.43 o 
   0  10   9        1.60        1.42      4.12 o 
   1  10   9        0.36       -1.27      4.54 o 
   2  10   9        2.80       10.61      5.52 o 
  -1  11   9        2.23        2.80      5.26 o 
   0  11   9        0.04        6.90      6.47 o 
   1  11   9        0.79        0.47      5.90 o 
  -6   0  10       19.77       30.48      5.52 o 
  -4   0  10        0.04       -3.86      3.86 o 
  -2   0  10       11.77        9.21      2.76 o 
   0   0  10      236.04      261.21      6.80 o 
   2   0  10       22.86       20.13      3.01 o 
   4   0  10       49.49       56.70      5.56 o 
   6   0  10        7.48       16.72      4.54 o 
  -6   1  10        3.98        4.63      4.58 o 
  -5   1  10        3.06       -3.82      4.12 o 
  -4   1  10       71.24       78.13      6.54 o 
  -3   1  10        0.08        3.14      2.72 o 
  -2   1  10       35.76       36.78      3.70 o 
  -1   1  10        1.26       -2.42      2.42 o 
   0   1  10       30.25       29.71      2.44 o 
   1   1  10        0.87        0.93      2.33 o 
   2   1  10       18.70       12.70      3.57 o 
   3   1  10        2.12        0.98      2.63 o 
   4   1  10      217.17      211.09      9.41 o 
   5   1  10       13.65       12.23      5.39 o 
   6   1  10        7.22       14.26      5.22 o 
  -6   2  10        1.07        4.24      4.75 o 
  -5   2  10       20.35       24.24      5.39 o 
  -4   2  10      103.88       97.46      7.18 o 
  -3   2  10       26.48        6.20      4.63 o 
  -2   2  10      238.53      234.71      8.18 o 
  -1   2  10      435.30      430.75      9.89 o 
   0   2  10      162.07      160.34      4.42 o 
   1   2  10       45.47       45.62      3.99 o 
   2   2  10        1.09       -2.16      2.76 o 
   3   2  10        0.15        2.29      2.97 o 
   4   2  10        2.37       -4.20      4.20 o 
   5   2  10        5.88       10.61      4.92 o 
   6   2  10        0.72       -0.89      5.35 o 
  -6   3  10        1.91       -2.21      4.92 o 
  -5   3  10       32.32       22.46      5.77 o 
  -4   3  10        9.59       10.19      4.46 o 
  -3   3  10       69.40       73.80      5.86 o 
  -2   3  10        2.19        1.15      3.18 o 
  -1   3  10      269.32      252.91      8.36 o 
   0   3  10      183.56      194.30      5.06 o 
   1   3  10       25.46       19.62      2.97 o 
   2   3  10        7.52        3.01      2.89 o 
   3   3  10        0.03       -3.31      3.31 o 
   4   3  10       85.88       75.04      6.50 o 
   5   3  10        0.56       -0.38      4.63 o 
   6   3  10       12.12       -2.25      6.16 o 
  -6   4  10        0.27        1.83      4.54 o 
  -5   4  10        3.08        7.30      4.84 o 
  -4   4  10        2.65        8.83      3.95 o 
  -3   4  10       76.50       76.95      6.59 o 
  -2   4  10        0.67        1.70      2.89 o 
  -1   4  10       55.27       53.02      4.97 o 
   0   4  10       12.12        8.98      2.82 o 
   1   4  10        0.47        1.36      2.76 o 
   2   4  10       20.82       19.70      3.86 o 
   3   4  10        0.00       11.16      3.31 o 
   4   4  10        3.39        2.67      4.20 o 
   5   4  10       52.67       62.05      6.92 o 
   6   4  10        2.42       -1.87      5.52 o 
  -5   5  10        0.31       -2.84      4.20 o 
  -4   5  10        1.13       -4.16      4.33 o 
  -3   5  10        8.15       12.40      4.03 o 
  -2   5  10        6.85       10.48      3.44 o 
  -1   5  10       42.61       55.85      5.14 o 
   0   5  10       42.32       45.84      4.23 o 
   1   5  10       43.66       50.63      5.05 o 
   2   5  10       18.25       19.10      4.03 o 
   3   5  10       69.47       54.08      6.54 o 
   4   5  10        1.69        1.44      3.99 o 
   5   5  10        0.17       -5.65      5.65 o 
  -5   6  10        0.57       -3.90      5.14 o 
  -4   6  10        4.54        2.25      5.35 o 
  -3   6  10      356.17      343.11     12.58 o 
  -2   6  10        0.08        2.08      4.07 o 
  -1   6  10       30.46       29.60      4.63 o 
   0   6  10        4.26        2.08      2.44 o 
   1   6  10       21.38       20.38      3.99 o 
   2   6  10       18.01        6.92      4.54 o 
   3   6  10        8.78        8.07      5.01 o 
   4   6  10       36.43       49.43      6.24 o 
   5   6  10        4.38        9.30      4.54 o 
  -5   7  10        0.39       -5.65      5.65 o 
  -4   7  10       19.72       12.99      5.73 o 
  -3   7  10        6.81        7.22      5.26 o 
  -2   7  10      141.64      149.46      9.10 o 
  -1   7  10        3.59       -4.12      4.12 o 
   0   7  10       19.98       20.18      5.77 o 
   1   7  10       66.01       62.40      6.03 o 
   2   7  10        3.06        7.64      3.91 o 
   3   7  10        9.71        1.49      5.22 o 
   4   7  10       14.04       16.56      5.99 o 
   5   7  10        0.31       -1.87      5.35 o 
  -4   8  10        0.03       -0.42      4.92 o 
  -3   8  10       18.25       25.77      5.48 o 
  -2   8  10       13.51        8.02      5.48 o 
  -1   8  10        0.63        3.82      3.95 o 
   0   8  10       94.04      109.23      5.54 o 
   1   8  10        0.48        2.42      3.74 o 
   2   8  10       23.27        9.60      5.39 o 
   3   8  10       46.10       54.44      7.01 o 
   4   8  10        9.35        9.00      5.43 o 
  -3   9  10        7.37        7.43      5.09 o 
  -2   9  10        0.00        2.04      4.75 o 
  -1   9  10       26.50       17.79      6.54 o 
   0   9  10        0.35       -3.63      3.63 o 
   1   9  10        5.41        2.72      4.97 o 
   2   9  10        1.10        3.69      4.54 o 
   3   9  10        8.74       11.08      5.01 o 
  -2  10  10        4.31        4.03      5.22 o 
  -1  10  10        1.02        6.49      4.54 o 
   0  10  10        7.40        5.77      4.29 o 
   1  10  10        5.28       13.03      5.01 o 
   2  10  10        3.89        7.73      4.84 o 
  -5   0  11       11.49        9.38      4.16 o 
  -3   0  11       69.03       67.51      5.44 o 
  -1   0  11       14.80       16.39      2.93 o 
   1   0  11       94.86       91.50      5.44 o 
   3   0  11        0.34       -3.31      3.31 o 
   5   0  11       36.07       38.30      6.24 o 
  -6   1  11        1.20        6.92      4.07 o 
  -5   1  11        4.78        7.64      4.58 o 
  -4   1  11       11.48       13.07      4.41 o 
  -3   1  11        4.65        5.90      3.06 o 
  -2   1  11       43.10       45.83      4.12 o 
  -1   1  11      141.66      141.24      6.04 o 
   0   1  11      243.25      249.13      6.78 o 
   1   1  11      468.80      495.17     11.13 o 
   2   1  11      195.25      189.53      7.49 o 
   3   1  11        9.68       11.08      3.44 o 
   4   1  11        0.69       -0.93      3.86 o 
   5   1  11       53.24       47.18      6.80 o 
   6   1  11       16.54       16.98      6.33 o 
  -6   2  11        0.21        6.15      4.63 o 
  -5   2  11        0.66       -3.35      4.12 o 
  -4   2  11       47.35       49.86      5.52 o 
  -3   2  11       63.81       53.36      5.27 o 
  -2   2  11       19.54       21.70      3.69 o 
  -1   2  11        1.91        1.44      2.59 o 
   0   2  11        0.43        1.87      1.84 o 
   1   2  11      217.74      218.40      7.71 o 
   2   2  11      282.46      277.27      9.38 o 
   3   2  11       32.08       29.30      4.67 o 
   4   2  11       13.39       11.21      4.20 o 
   5   2  11       40.28       46.54      6.37 o 
   6   2  11        0.82       10.87      5.09 o 
  -6   3  11        0.53        2.72      4.84 o 
  -5   3  11        0.40       -2.29      4.37 o 
  -4   3  11        9.30        4.20      4.37 o 
  -3   3  11        0.18       -0.85      3.23 o 
  -2   3  11        0.06       -3.61      3.61 o 
  -1   3  11      635.43      643.95     13.34 o 
   0   3  11       38.98       37.20      5.71 o 
   1   3  11       13.76        4.71      3.44 o 
   2   3  11        3.56        4.71      3.06 o 
   3   3  11       29.51       28.15      4.71 o 
   4   3  11        7.36        3.01      4.67 o 
   5   3  11        6.90        1.19      4.67 o 
   6   3  11        5.32        4.67      5.77 o 
  -6   4  11        0.02        0.00      5.26 o 
  -5   4  11        0.01       -4.63      4.63 o 
  -4   4  11        8.00        1.02      4.97 o 
  -3   4  11       81.57       82.56      6.42 o 
  -2   4  11      235.59      227.23      9.03 o 
  -1   4  11        0.01       -2.38      2.97 o 
   0   4  11        2.12        0.14      2.07 o 
   1   4  11       14.14       13.37      3.23 o 
   2   4  11        4.26        8.49      3.10 o 
   3   4  11       13.83        9.98      4.20 o 
   4   4  11        9.47       12.61      4.84 o 
   5   4  11        2.50        4.50      5.31 o 
  -5   5  11        1.42       -0.42      4.80 o 
  -4   5  11        9.42        5.43      4.97 o 
  -3   5  11       14.82       13.63      5.09 o 
  -2   5  11      254.84      255.40     10.22 o 
  -1   5  11        0.41        0.00      3.48 o 
   0   5  11       78.72       81.70      4.24 o 
   1   5  11        4.67        4.54      3.14 o 
   2   5  11       62.80       52.59      5.69 o 
   3   5  11       88.65       85.66      6.97 o 
   4   5  11       20.73       10.78      5.31 o 
   5   5  11        0.98       -4.75      5.31 o 
  -5   6  11        0.10       -4.92      5.48 o 
  -4   6  11        1.21       -4.84      4.84 o 
  -3   6  11       18.12        5.52      5.56 o 
  -2   6  11        0.01        0.64      4.29 o 
  -1   6  11      104.09      100.27      6.97 o 
   0   6  11      102.98      115.45      5.12 o 
   1   6  11        0.16        4.12      3.27 o 
   2   6  11        0.46       -4.07      4.07 o 
   3   6  11        3.99        1.40      4.58 o 
   4   6  11        7.73        7.94      4.50 o 
   5   6  11        0.33        4.58      4.71 o 
  -4   7  11        1.70        0.85      5.26 o 
  -3   7  11        0.56        1.49      4.58 o 
  -2   7  11       63.23       72.13      6.88 o 
  -1   7  11        2.05        1.32      3.95 o 
   0   7  11        1.43       -0.26      2.82 o 
   1   7  11        5.32        3.27      4.50 o 
   2   7  11        9.59        9.38      4.12 o 
   3   7  11       13.85       12.99      4.92 o 
   4   7  11       17.23       21.44      6.07 o 
  -4   8  11        2.05        6.83      5.39 o 
  -3   8  11        0.77       -0.42      4.92 o 
  -2   8  11        0.15       -1.15      5.05 o 
  -1   8  11       18.67       23.09      5.43 o 
   0   8  11        1.31        3.29      6.03 o 
   1   8  11       14.93        9.08      4.63 o 
   2   8  11        6.94        6.54      4.67 o 
   3   8  11       33.78       40.93      5.90 o 
   4   8  11        8.06       12.99      5.65 o 
  -3   9  11        1.89       -1.78      4.97 o 
  -2   9  11        4.44        3.35      5.18 o 
  -1   9  11        6.30       12.82      4.41 o 
   0   9  11        0.63        2.19      3.12 o 
   1   9  11        1.49       -4.03      4.67 o 
   2   9  11        0.19       -4.80      4.80 o 
   3   9  11        0.60       -2.76      5.14 o 
  -2  10  11        2.83        5.09      4.92 o 
  -1  10  11        0.09       -2.25      4.92 o 
   0  10  11        1.48        5.01      3.26 o 
   1  10  11        0.56        4.50      4.75 o 
   2  10  11        0.30       -1.40      5.43 o 
  -6   0  12        0.23        8.02      4.63 o 
  -4   0  12       74.63       64.19      7.09 o 
  -2   0  12        7.14        2.38      3.10 o 
   0   0  12        0.63        3.31      3.74 o 
   2   0  12      457.94      473.61     12.06 o 
   4   0  12        0.96        0.34      4.41 o 
   6   0  12        6.51        6.45      6.11 o 
  -6   1  12        0.54        6.28      4.97 o 
  -5   1  12        0.11        0.00      4.03 o 
  -4   1  12        3.36        2.25      3.95 o 
  -3   1  12       85.03       88.56      6.16 o 
  -2   1  12        6.57        1.44      3.10 o 
  -1   1  12       97.56      103.40      5.78 o 
   0   1  12      140.16      119.12      4.42 o 
   1   1  12        2.77        1.32      3.52 o 
   2   1  12       53.55       59.51      5.14 o 
   3   1  12       47.98       53.13      5.27 o 
   4   1  12       45.75       38.94      6.03 o 
   5   1  12       26.69       27.72      5.82 o 
   6   1  12        3.24       -5.22      5.22 o 
  -6   2  12        1.15        0.47      4.75 o 
  -5   2  12        6.06        6.54      4.88 o 
  -4   2  12       10.93        8.83      4.37 o 
  -3   2  12       78.31       79.25      6.33 o 
  -2   2  12        3.13        1.49      2.84 o 
  -1   2  12       74.37       75.09      5.18 o 
   0   2  12      283.98      292.66      6.41 o 
   1   2  12        5.00        5.94      2.72 o 
   2   2  12       95.83      107.92      6.38 o 
   3   2  12       90.32       90.69      6.46 o 
   4   2  12       13.43       19.23      4.25 o 
   5   2  12        1.97       -1.57      4.50 o 
   6   2  12        2.58        5.65      5.01 o 
  -6   3  12        3.59        6.07      4.46 o 
  -5   3  12        4.45        0.00      4.33 o 
  -4   3  12        0.01       -1.02      3.27 o 
  -3   3  12        0.00        0.89      3.78 o 
  -2   3  12       74.62       77.89      5.69 o 
  -1   3  12       75.34       77.51      5.65 o 
   0   3  12       12.93       16.59      2.20 o 
   1   3  12      106.74       92.77      5.95 o 
   2   3  12       99.93       93.39      6.50 o 
   3   3  12       54.87       59.68      5.86 o 
   4   3  12        0.02        4.20      4.03 o 
   5   3  12        1.82        2.89      4.84 o 
  -5   4  12        1.14        3.31      4.58 o 
  -4   4  12        1.37        2.84      4.20 o 
  -3   4  12        6.36        4.67      4.54 o 
  -2   4  12       30.84       23.86      5.27 o 
  -1   4  12        1.79       -1.02      3.65 o 
   0   4  12      213.47      192.40      5.87 o 
   1   4  12       43.24       35.72      4.29 o 
   2   4  12        0.02        9.04      3.14 o 
   3   4  12      164.60      172.35      8.76 o 
   4   4  12       22.99       21.23      5.43 o 
   5   4  12        4.75       -5.09      5.82 o 
  -5   5  12        0.39       -0.42      4.84 o 
  -4   5  12        0.77        1.87      4.24 o 
  -3   5  12       10.15       16.30      4.54 o 
  -2   5  12        1.73       -4.20      4.20 o 
  -1   5  12      184.22      173.66      9.02 o 
   0   5  12       60.81       66.31      4.40 o 
   1   5  12       66.64       73.54      5.99 o 
   2   5  12        6.03        3.35      4.03 o 
   3   5  12        4.00       13.63      4.07 o 
   4   5  12        0.37        3.10      4.50 o 
   5   5  12        2.08       -3.57      5.09 o 
  -5   6  12        0.21        0.00      5.31 o 
  -4   6  12        1.77        5.65      4.24 o 
  -3   6  12       18.84       26.62      5.52 o 
  -2   6  12        2.53        1.32      4.07 o 
  -1   6  12       19.20       15.41      5.05 o 
   0   6  12       59.87       57.61      4.49 o 
   1   6  12       13.10        9.98      4.20 o 
   2   6  12       39.70       46.29      5.65 o 
   3   6  12        3.41        4.75      4.33 o 
   4   6  12        6.14        4.16      4.71 o 
   5   6  12        0.00       -5.69      5.69 o 
  -4   7  12        8.01       16.94      4.33 o 
  -3   7  12        8.40       10.15      5.09 o 
  -2   7  12       52.86       53.17      5.99 o 
  -1   7  12       28.30       48.66      6.16 o 
   0   7  12       23.43       16.40      3.56 o 
   1   7  12        0.92       -4.37      4.37 o 
   2   7  12       18.37       22.20      4.75 o 
   3   7  12        7.48        2.00      5.14 o 
   4   7  12        6.97        7.98      5.22 o 
  -4   8  12        0.03        5.65      5.14 o 
  -3   8  12       12.89       24.28      4.50 o 
  -2   8  12        0.58       -2.38      4.63 o 
  -1   8  12       10.79        3.78      5.09 o 
   0   8  12        8.51        6.30      7.79 o 
   1   8  12        3.66        2.63      4.37 o 
   2   8  12        3.01        4.41      4.67 o 
   3   8  12       11.21       11.25      5.94 o 
  -3   9  12        0.76        4.67      5.05 o 
  -2   9  12        9.76        7.39      5.73 o 
  -1   9  12        1.89        1.66      5.18 o 
   0   9  12        4.20        4.33      3.39 o 
   1   9  12       11.23        4.20      5.52 o 
   2   9  12        0.52       -0.42      4.54 o 
   3   9  12        0.32        0.93      4.84 o 
  -1  10  12        0.01        0.93      4.71 o 
   0  10  12        0.35        0.21      6.15 o 
   1  10  12        0.04       -0.47      4.50 o 
  -5   0  13        5.85        0.81      4.24 o 
  -3   0  13        7.86       -0.59      3.91 o 
  -1   0  13       37.76       36.78      4.29 o 
   1   0  13      183.96      165.89      7.62 o 
   3   0  13      112.97      113.84      6.80 o 
   5   0  13        0.51       -3.23      4.92 o 
  -6   1  13        0.56        5.56      5.09 o 
  -5   1  13        0.79        1.19      4.16 o 
  -4   1  13      111.63      107.70      7.61 o 
  -3   1  13        9.20       14.56      3.99 o 
  -2   1  13        4.69        1.27      3.44 o 
  -1   1  13        9.15       16.56      3.27 o 
   0   1  13        0.00       -1.99      3.59 o 
   1   1  13       44.67       36.95      4.46 o 
   2   1  13       62.47       65.30      5.86 o 
   3   1  13       12.55        6.88      4.46 o 
   4   1  13        0.34       -4.41      4.41 o 
   5   1  13        2.19        3.65      4.92 o 
  -6   2  13        5.49       14.13      5.18 o 
  -5   2  13        1.51       -2.42      4.50 o 
  -4   2  13        9.09        9.30      4.41 o 
  -3   2  13       28.02       32.27      5.18 o 
  -2   2  13        2.77        0.55      3.27 o 
  -1   2  13        2.26        0.51      3.14 o 
   0   2  13       56.19       49.45      5.86 o 
   1   2  13        5.16        6.96      3.01 o 
   2   2  13        4.53        4.63      3.23 o 
   3   2  13      130.21      130.95      8.04 o 
   4   2  13       36.46       35.16      5.73 o 
   5   2  13        0.03        3.31      4.71 o 
  -5   3  13        1.14       -3.74      4.80 o 
  -4   3  13       17.39       24.96      5.01 o 
  -3   3  13       15.10       12.44      5.22 o 
  -2   3  13       27.09       13.88      4.80 o 
  -1   3  13       17.17       15.50      3.69 o 
   0   3  13        0.41       -0.38      2.28 o 
   1   3  13        0.40       -2.63      3.48 o 
   2   3  13       56.62       63.29      5.82 o 
   3   3  13       20.01       11.17      4.50 o 
   4   3  13       26.24       29.38      6.20 o 
   5   3  13        4.81        2.55      5.01 o 
  -5   4  13        0.11        5.60      4.63 o 
  -4   4  13       10.33       10.82      4.54 o 
  -3   4  13      139.76      119.99      8.55 o 
  -2   4  13        8.92       11.84      3.95 o 
  -1   4  13        1.19        5.81      3.27 o 
   0   4  13       77.72       69.60      6.67 o 
   1   4  13      252.37      247.09      9.50 o 
   2   4  13       18.29       12.65      4.16 o 
   3   4  13        1.66       -1.02      4.41 o 
   4   4  13        1.71        5.01      3.99 o 
   5   4  13        0.57        5.77      4.37 o 
  -5   5  13        1.59       -2.72      5.43 o 
  -4   5  13        7.79       -0.81      5.01 o 
  -3   5  13        0.15       -1.06      4.41 o 
  -2   5  13       88.44       82.10      7.56 o 
  -1   5  13      340.66      344.34     11.85 o 
   0   5  13      227.64      194.10      8.62 o 
   1   5  13       18.59        9.98      4.03 o 
   2   5  13        1.25        4.20      3.57 o 
   3   5  13       22.30       25.81      4.88 o 
   4   5  13        0.00       -0.81      4.50 o 
   5   5  13       11.72       13.46      6.11 o 
  -4   6  13        3.48        9.25      4.33 o 
  -3   6  13       11.31       10.91      5.35 o 
  -2   6  13        2.00        3.78      4.03 o 
  -1   6  13        0.19       -2.63      3.86 o 
   0   6  13      108.86      115.21      8.63 o 
   1   6  13        0.69       -3.61      4.12 o 
   2   6  13        1.37        1.74      4.29 o 
   3   6  13        0.12        3.86      4.37 o 
   4   6  13        0.02        1.32      4.67 o 
  -4   7  13        0.85        2.25      5.26 o 
  -3   7  13        2.26        5.31      4.80 o 
  -2   7  13        8.03        3.78      5.01 o 
  -1   7  13        6.84        8.96      4.29 o 
   0   7  13       22.00       23.85      3.90 o 
   1   7  13       14.30       16.60      5.26 o 
   2   7  13        3.38        7.64      4.80 o 
   3   7  13        4.13       -1.66      5.14 o 
   4   7  13       13.64       11.08      5.31 o 
  -3   8  13        7.04        6.20      5.22 o 
  -2   8  13       27.30       23.86      5.86 o 
  -1   8  13       18.30       19.27      5.48 o 
   0   8  13        2.03        0.61      4.07 o 
   1   8  13        0.39        0.38      4.67 o 
   2   8  13        0.98       -2.93      4.67 o 
   3   8  13        0.12       -5.56      5.56 o 
  -2   9  13       19.68       30.69      5.69 o 
  -1   9  13        2.99       -4.33      5.65 o 
   0   9  13        0.07        5.59      3.35 o 
   1   9  13        0.00        0.42      4.67 o 
   2   9  13        0.64       -5.01      5.01 o 
   0  10  13        1.65       -3.56      4.11 o 
  -4   0  14        0.18       -3.18      3.99 o 
  -2   0  14       25.53       19.79      4.67 o 
   0   0  14       65.93       80.58      6.61 o 
   2   0  14      130.13      123.14      7.74 o 
   4   0  14       35.35       43.78      5.99 o 
  -5   1  14        0.94        0.85      4.46 o 
  -4   1  14       32.25       36.98      6.20 o 
  -3   1  14       23.68       16.13      4.80 o 
  -2   1  14       69.02       70.74      5.44 o 
  -1   1  14       10.27       11.33      3.65 o 
   0   1  14      151.60      154.80      5.13 o 
   1   1  14       87.69       74.88      5.69 o 
   2   1  14        0.00        5.69      3.82 o 
   3   1  14      105.59      111.48      7.65 o 
   4   1  14       39.29       41.49      6.28 o 
   5   1  14       14.16       13.24      6.20 o 
  -5   2  14        3.67        2.93      5.35 o 
  -4   2  14        0.36        5.09      3.14 o 
  -3   2  14       27.11       17.15      4.80 o 
  -2   2  14      228.72      214.21      9.54 o 
  -1   2  14       58.58       51.49      5.27 o 
   0   2  14        1.69        0.52      2.13 o 
   1   2  14      190.02      194.55      8.34 o 
   2   2  14        0.21        1.15      3.82 o 
   3   2  14        8.65       13.71      4.80 o 
   4   2  14       30.49       38.17      5.56 o 
   5   2  14        2.58        9.13      4.80 o 
  -5   3  14        9.28       13.80      5.31 o 
  -4   3  14        3.71        1.15      4.46 o 
  -3   3  14       97.69       89.79      7.39 o 
  -2   3  14       88.59       75.90      6.93 o 
  -1   3  14       71.11       68.74      6.46 o 
   0   3  14       16.36       14.31      2.67 o 
   1   3  14       23.46       20.80      4.03 o 
   2   3  14       26.97       21.27      4.46 o 
   3   3  14        0.55        0.00      4.24 o 
   4   3  14        3.48        0.38      5.26 o 
   5   3  14        1.09       -5.52      5.52 o 
  -5   4  14        0.00        5.39      4.80 o 
  -4   4  14        0.18        1.19      4.46 o 
  -3   4  14       29.55       23.23      5.18 o 
  -2   4  14       54.33       43.79      5.99 o 
  -1   4  14       55.73       55.94      6.07 o 
   0   4  14       20.43       18.84      3.08 o 
   1   4  14        6.60        8.66      3.65 o 
   2   4  14       51.34       42.39      5.69 o 
   3   4  14        6.23        1.78      4.41 o 
   4   4  14        2.12       -3.61      5.09 o 
   5   4  14        3.23        6.45      5.35 o 
  -5   5  14        0.40        0.00      5.26 o 
  -4   5  14        4.30        4.12      4.50 o 
  -3   5  14        0.61        1.83      4.50 o 
  -2   5  14       16.76       23.22      4.42 o 
  -1   5  14        5.04       -1.57      4.63 o 
   0   5  14       46.67       46.39      4.16 o 
   1   5  14       15.13       22.80      4.46 o 
   2   5  14        9.29        4.46      4.20 o 
   3   5  14        5.40       10.95      4.41 o 
   4   5  14        2.96        2.97      3.91 o 
  -4   6  14        2.70        5.26      5.35 o 
  -3   6  14       10.48       12.23      4.67 o 
  -2   6  14        8.97       -1.10      5.39 o 
  -1   6  14        0.04       -4.54      4.54 o 
   0   6  14      104.66      108.20      5.68 o 
   1   6  14       47.66       42.51      5.86 o 
   2   6  14        0.42        4.07      3.82 o 
   3   6  14        0.01       -2.42      4.63 o 
   4   6  14        4.25        5.39      4.67 o 
  -4   7  14        1.27       -3.27      5.35 o 
  -3   7  14        0.47        0.42      4.67 o 
  -2   7  14        2.24        3.57      4.97 o 
  -1   7  14        6.20        7.51      4.84 o 
   0   7  14       33.66       24.33      8.56 o 
   1   7  14        0.30       -3.06      4.03 o 
   2   7  14        0.03       -5.05      5.05 o 
   3   7  14        1.69        4.33      5.26 o 
  -3   8  14        2.65        4.58      5.60 o 
  -2   8  14       21.39       36.09      6.33 o 
  -1   8  14        9.65        1.66      5.69 o 
   0   8  14        4.60       -2.24      3.63 o 
   1   8  14        8.10        7.90      5.01 o 
   2   8  14        2.27        8.28      4.54 o 
   3   8  14        2.86        4.20      5.31 o 
  -2   9  14        0.16        0.00      5.65 o 
  -1   9  14        0.59       -3.18      5.31 o 
   0   9  14        4.26        3.76      3.39 o 
   1   9  14        0.75        0.00      4.84 o 
  -5   0  15        2.11        6.45      4.67 o 
  -3   0  15       71.53       73.54      6.41 o 
  -1   0  15      115.64      124.01      7.10 o 
   1   0  15        3.64        2.80      3.78 o 
   3   0  15       60.81       67.49      6.75 o 
   5   0  15        0.20       11.12      4.88 o 
  -5   1  15        5.22        0.00      5.09 o 
  -4   1  15        0.01        0.76      4.16 o 
  -3   1  15        5.95        4.63      3.99 o 
  -2   1  15        3.79        9.85      3.78 o 
  -1   1  15       77.76       80.69      6.12 o 
   0   1  15       76.72       85.09      5.46 o 
   1   1  15       16.17       11.59      4.29 o 
   2   1  15       10.34        3.65      4.20 o 
   3   1  15       18.40       12.91      5.09 o 
   4   1  15       19.48       22.08      5.82 o 
   5   1  15        1.53       -5.86      5.86 o 
  -5   2  15        0.48       -2.21      4.58 o 
  -4   2  15        0.25       -2.29      4.67 o 
  -3   2  15       21.78       18.89      4.63 o 
  -2   2  15       84.42       75.85      6.71 o 
  -1   2  15        4.85        8.32      3.65 o 
   0   2  15        0.73        1.04      7.02 o 
   1   2  15       16.44       24.37      4.25 o 
   2   2  15       15.25       16.22      4.37 o 
   3   2  15       46.38       51.39      5.48 o 
   4   2  15        1.21        2.76      4.67 o 
   5   2  15        1.44       -1.36      5.60 o 
  -5   3  15        1.71       -0.47      4.54 o 
  -4   3  15       21.23       17.75      5.69 o 
  -3   3  15       17.52       14.69      5.22 o 
  -2   3  15      144.98      154.74      8.72 o 
  -1   3  15      171.12      182.80      8.89 o 
   0   3  15        1.78        0.80      3.23 o 
   1   3  15        9.18        5.73      3.86 o 
   2   3  15      193.97      192.49      9.70 o 
   3   3  15       10.92        8.62      4.58 o 
   4   3  15       30.67       33.33      5.69 o 
   5   3  15        6.04       17.70      5.26 o 
  -5   4  15        2.08        0.47      5.39 o 
  -4   4  15        1.77        4.50      4.24 o 
  -3   4  15        0.04       10.27      3.78 o 
  -2   4  15       23.12       17.11      5.60 o 
  -1   4  15        3.41        9.17      4.24 o 
   0   4  15       17.87       12.86      4.84 o 
   1   4  15        2.05       -4.24      4.24 o 
   2   4  15        0.00       -4.24      4.24 o 
   3   4  15       32.45       34.22      5.31 o 
   4   4  15        1.64        1.27      4.80 o 
  -4   5  15        8.07       14.26      5.56 o 
  -3   5  15        4.48        6.20      4.20 o 
  -2   5  15       16.89        5.73      5.01 o 
  -1   5  15       58.72       67.71      6.80 o 
   0   5  15        1.00        1.34      3.32 o 
   1   5  15       21.98       33.16      5.09 o 
   2   5  15       15.48       13.46      4.29 o 
   3   5  15        0.01       -1.99      4.16 o 
   4   5  15        0.21       -0.89      5.52 o 
  -4   6  15        5.28        0.47      5.52 o 
  -3   6  15        2.00        9.13      3.74 o 
  -2   6  15        3.40        6.11      4.46 o 
  -1   6  15       17.22       18.59      5.01 o 
   0   6  15        1.07        3.89      3.19 o 
   1   6  15       35.12       29.47      5.44 o 
   2   6  15        6.53       -5.14      5.14 o 
   3   6  15        0.03        2.55      4.03 o 
   4   6  15        0.09       -1.87      5.18 o 
  -3   7  15        0.45       -5.52      5.52 o 
  -2   7  15        1.50        1.23      4.71 o 
  -1   7  15        4.07        1.57      5.56 o 
   0   7  15        0.22        3.39      3.28 o 
   1   7  15        4.50        3.61      4.33 o 
   2   7  15        2.82       -0.85      5.01 o 
   3   7  15        0.79        2.72      5.35 o 
  -2   8  15       15.77       19.74      6.45 o 
  -1   8  15        0.61        0.42      5.18 o 
   0   8  15        2.45       -1.35      3.54 o 
   1   8  15        0.03       -0.85      4.84 o 
   2   8  15        0.00        0.47      4.33 o 
  -1   9  15       18.19       25.43      6.54 o 
   0   9  15        1.24       -1.72      3.80 o 
  -4   0  16        0.06       -0.38      4.63 o 
  -2   0  16       61.27       53.10      6.37 o 
   0   0  16        6.18       11.85      3.04 o 
   2   0  16       31.85       36.64      5.27 o 
   4   0  16       16.01       17.87      5.73 o 
  -5   1  16        2.12       -4.07      5.26 o 
  -4   1  16        0.60        5.14      4.12 o 
  -3   1  16       55.54       51.73      6.54 o 
  -2   1  16        2.56        4.50      4.24 o 
  -1   1  16       25.76       25.60      4.93 o 
   0   1  16       57.57       54.24      4.18 o 
   1   1  16        1.99        0.30      3.27 o 
   2   1  16       22.70       31.38      5.01 o 
   3   1  16       11.54       12.65      4.92 o 
   4   1  16        0.15        3.27      4.63 o 
   5   1  16        4.92       12.18      5.56 o 
  -5   2  16        2.68        2.29      4.20 o 
  -4   2  16        4.17       -4.03      5.26 o 
  -3   2  16       11.63        5.39      4.92 o 
  -2   2  16       12.21        2.93      4.92 o 
  -1   2  16      173.35      181.31      9.23 o 
   0   2  16       56.52       54.95      4.40 o 
   1   2  16        1.23       -1.23      4.07 o 
   2   2  16        6.62       12.35      3.78 o 
   3   2  16        9.79        9.59      4.80 o 
   4   2  16        0.13        5.39      4.33 o 
  -5   3  16        0.27       -1.40      5.09 o 
  -4   3  16        0.00       -2.50      4.88 o 
  -3   3  16        0.00        1.49      4.03 o 
  -2   3  16        4.22        0.68      4.41 o 
  -1   3  16       78.68       80.00      7.22 o 
   0   3  16        8.13        5.12      2.77 o 
   1   3  16       29.50       27.94      5.39 o 
   2   3  16       25.19       17.66      5.14 o 
   3   3  16        0.00        5.35      3.78 o 
   4   3  16        0.34        1.70      5.22 o 
  -4   4  16        0.81        0.00      4.63 o 
  -3   4  16        6.13        6.58      4.84 o 
  -2   4  16      121.16      105.63      8.67 o 
  -1   4  16        0.24        3.74      4.29 o 
   0   4  16       13.01       10.29      4.33 o 
   1   4  16       50.77       48.20      6.37 o 
   2   4  16       45.80       41.79      6.41 o 
   3   4  16        0.02       -3.99      4.80 o 
   4   4  16        1.83        1.32      5.18 o 
  -4   5  16        1.54        0.47      5.43 o 
  -3   5  16        0.01        4.50      3.74 o 
  -2   5  16        6.78        1.15      4.84 o 
  -1   5  16        4.81        5.39      4.20 o 
   0   5  16       27.99       35.45      3.88 o 
   1   5  16       33.22       33.46      5.31 o 
   2   5  16        6.70       22.71      4.58 o 
   3   5  16        2.57        4.20      5.31 o 
   4   5  16        6.57       12.10      5.14 o 
  -3   6  16        1.89        2.59      4.75 o 
  -2   6  16        0.30        7.26      4.75 o 
  -1   6  16        0.06       -4.58      4.58 o 
   0   6  16       11.12       14.69      3.53 o 
   1   6  16       18.56       13.25      5.56 o 
   2   6  16        4.22        0.42      4.75 o 
   3   6  16        1.11        3.57      4.67 o 
  -3   7  16        3.69       -6.37      6.37 o 
  -2   7  16        0.78       11.29      4.29 o 
  -1   7  16       14.34       21.69      5.56 o 
   0   7  16        1.43        2.86      3.22 o 
   1   7  16       17.80       22.71      5.99 o 
   2   7  16        0.64        4.41      4.80 o 
  -2   8  16        7.78        8.45      5.99 o 
  -1   8  16        4.02       14.47      5.35 o 
   0   8  16        0.25       -3.88      3.88 o 
   1   8  16        0.15       -0.47      4.97 o 
  -5   0  17        0.39       -5.65      5.65 o 
  -3   0  17        6.34        5.56      4.58 o 
  -1   0  17      205.08      198.43     10.26 o 
   1   0  17       38.11       35.84      5.31 o 
   3   0  17        0.31       -3.82      4.33 o 
  -4   1  17        0.00       -3.78      4.75 o 
  -3   1  17       37.35       49.43      6.03 o 
  -2   1  17        0.04        5.14      4.07 o 
  -1   1  17        2.72        7.13      4.24 o 
   0   1  17      202.93      207.34      7.06 o 
   1   1  17       53.57       61.76      5.78 o 
   2   1  17        9.43        6.66      4.63 o 
   3   1  17        0.02        6.92      4.12 o 
   4   1  17        5.84       -0.42      5.18 o 
  -4   2  17       15.25       19.99      5.18 o 
  -3   2  17        0.46        5.73      4.54 o 
  -2   2  17        1.08        4.20      4.12 o 
  -1   2  17       21.36       22.59      5.31 o 
   0   2  17        1.80        6.68      3.78 o 
   1   2  17       10.31        7.05      4.71 o 
   2   2  17       30.57       34.69      5.39 o 
   3   2  17        7.10        7.85      4.33 o 
   4   2  17        0.63       -1.74      5.39 o 
  -4   3  17        7.56       10.91      5.56 o 
  -3   3  17       12.39       22.41      5.31 o 
  -2   3  17        2.31        5.82      4.84 o 
  -1   3  17       25.09       27.55      5.14 o 
   0   3  17       21.65       24.87      3.36 o 
   1   3  17        0.01       -0.68      3.99 o 
   2   3  17        1.20       -1.10      4.37 o 
   3   3  17        9.51       12.90      5.18 o 
   4   3  17       16.13        9.47      5.90 o 
  -4   4  17        0.02       -0.47      5.18 o 
  -3   4  17        7.39       -5.52      5.52 o 
  -2   4  17        6.19        4.54      4.92 o 
  -1   4  17       21.07       11.93      5.14 o 
   0   4  17        3.04        3.75      2.85 o 
   1   4  17        4.34        3.99      4.16 o 
   2   4  17        0.05        1.95      4.41 o 
   3   4  17        2.05        6.71      4.46 o 
   4   4  17        1.03        6.07      5.14 o 
  -3   5  17        2.91       10.78      4.50 o 
  -2   5  17       13.04       16.81      4.92 o 
  -1   5  17        3.18       -4.58      5.14 o 
   0   5  17        6.21        7.33      3.23 o 
   1   5  17        1.05        0.38      4.37 o 
   2   5  17       19.40       15.07      5.86 o 
   3   5  17        0.44       -5.48      5.48 o 
  -3   6  17        1.24       -3.18      5.09 o 
  -2   6  17        6.11        5.56      5.14 o 
  -1   6  17        2.83       -5.22      5.22 o 
   0   6  17        0.09       -0.95      3.46 o 
   1   6  17        0.12        3.69      4.46 o 
   2   6  17        3.48       -0.85      4.71 o 
   3   6  17        4.22        7.00      5.77 o 
  -2   7  17        0.04        1.83      4.71 o 
  -1   7  17        0.71       -0.42      5.01 o 
   0   7  17        1.03       -0.47      4.35 o 
   1   7  17        1.23       -6.20      6.20 o 
   2   7  17        6.61       -1.87      6.37 o 
   0   8  17        0.13        0.64      3.99 o 
  -4   0  18        0.02        3.06      4.03 o 
  -2   0  18       29.26       32.10      6.24 o 
   0   0  18        0.09        3.24      3.14 o 
   2   0  18       16.75       21.61      5.52 o 
   4   0  18        4.20       11.33      5.48 o 
  -4   1  18        0.53        3.10      4.84 o 
  -3   1  18        0.66        2.38      4.24 o 
  -2   1  18       18.00       16.90      5.35 o 
  -1   1  18       14.79       16.43      4.75 o 
   0   1  18       36.93       34.81      4.22 o 
   1   1  18        0.82       -0.72      4.12 o 
   2   1  18       25.77       26.24      5.56 o 
   3   1  18       12.58        4.92      5.94 o 
   4   1  18        9.99       20.04      6.03 o 
  -4   2  18        2.44       -1.36      5.77 o 
  -3   2  18        0.24        4.03      4.63 o 
  -2   2  18       87.10       94.02      8.16 o 
  -1   2  18       11.30        2.50      5.09 o 
   0   2  18        0.45       -1.58      5.62 o 
   1   2  18       51.48       47.57      6.71 o 
   2   2  18       32.52       29.42      6.41 o 
   3   2  18        9.77        9.98      5.69 o 
   4   2  18       16.66       18.04      5.26 o 
  -4   3  18        0.69       -1.40      4.97 o 
  -3   3  18        5.35        7.51      5.22 o 
  -2   3  18       34.35       31.68      6.67 o 
  -1   3  18        1.71       -4.07      5.14 o 
   0   3  18       45.64       46.39      4.49 o 
   1   3  18       14.90       12.65      5.52 o 
   2   3  18       14.51       21.27      5.56 o 
   3   3  18        4.04       -5.56      5.65 o 
  -3   4  18        4.93       -2.16      5.52 o 
  -2   4  18        0.06        2.42      4.71 o 
  -1   4  18       27.46       26.96      5.48 o 
   0   4  18        3.06        5.86      3.13 o 
   1   4  18        0.26        1.95      4.46 o 
   2   4  18        4.56       -2.46      4.50 o 
   3   4  18        1.87        3.99      5.48 o 
  -3   5  18        0.00        2.72      4.97 o 
  -2   5  18        2.62        2.12      5.39 o 
  -1   5  18       10.09       13.41      5.14 o 
   0   5  18        0.01       -1.84      3.39 o 
   1   5  18       11.40        6.58      5.31 o 
   2   5  18        4.56        4.75      5.77 o 
   3   5  18        2.04        1.40      5.05 o 
  -2   6  18        1.40        0.47      5.05 o 
  -1   6  18        8.36        3.01      5.22 o 
   0   6  18        6.02        2.35      3.87 o 
   1   6  18        3.85       -1.32      4.97 o 
   2   6  18        2.10        0.47      4.63 o 
  -1   7  18       16.88       27.30      6.07 o 
   0   7  18        1.24       -0.24      3.93 o 
   1   7  18        0.73        7.00      5.43 o 
  -3   0  19        0.36        7.98      4.37 o 
  -1   0  19      252.37      257.28     12.17 o 
   1   0  19      118.29      132.61      8.88 o 
   3   0  19       27.48       35.83      6.50 o 
  -4   1  19        0.02       -1.40      5.05 o 
  -3   1  19       24.94       38.89      5.69 o 
  -2   1  19        4.79        5.48      4.84 o 
  -1   1  19        0.50        4.50      3.99 o 
   0   1  19       64.53       53.10      5.35 o 
   1   1  19        1.00        5.69      4.67 o 
   2   1  19        9.29        0.38      5.99 o 
   3   1  19        1.14        1.32      5.26 o 
  -4   2  19        3.84        0.00      5.31 o 
  -3   2  19        1.04       -1.74      5.18 o 
  -2   2  19        0.45       -2.80      5.18 o 
  -1   2  19        1.33       -1.53      4.88 o 
   0   2  19        0.63       -0.76      3.18 o 
   1   2  19        0.01        1.15      4.75 o 
   2   2  19       45.46       50.53      6.58 o 
   3   2  19       14.66       19.87      6.62 o 
  -3   3  19        3.08        1.32      5.01 o 
  -2   3  19        4.20        7.00      4.58 o 
  -1   3  19        6.95       -2.38      5.26 o 
   0   3  19        7.66        3.65      6.22 o 
   1   3  19        1.89       -3.57      4.50 o 
   2   3  19        2.03        2.08      5.22 o 
   3   3  19        1.95       -0.47      4.67 o 
  -3   4  19        0.46        0.47      4.63 o 
  -2   4  19        3.68        5.14      5.01 o 
  -1   4  19       14.01       13.12      6.07 o 
   0   4  19       22.76       21.61      5.07 o 
   1   4  19        9.35       11.16      5.86 o 
   2   4  19        2.05        6.54      4.84 o 
   3   4  19        4.18       10.78      5.35 o 
  -2   5  19        4.15       -1.36      4.84 o 
  -1   5  19        0.00        5.60      4.63 o 
   0   5  19       19.35       29.12      4.40 o 
   1   5  19        0.27        5.22      5.14 o 
   2   5  19        1.13        1.36      4.92 o 
  -1   6  19       14.25       21.95      5.90 o 
   0   6  19        9.65       15.18      4.38 o 
   1   6  19        2.00       -1.40      5.22 o 
  -2   0  20        4.89       14.56      4.97 o 
   0   0  20        3.60       -0.65      3.51 o 
   2   0  20       30.41       28.45      6.50 o 
  -3   1  20        6.50        7.17      5.69 o 
  -2   1  20       30.32       30.99      6.50 o 
  -1   1  20        4.38        6.03      4.97 o 
   0   1  20       33.77       41.52      5.56 o 
   1   1  20       18.90       20.67      5.65 o 
   2   1  20        6.90        2.97      5.35 o 
   3   1  20        7.07       16.60      5.99 o 
  -3   2  20        0.06       -3.65      5.77 o 
  -2   2  20        9.44        9.81      5.60 o 
  -1   2  20        8.62        8.15      4.50 o 
   0   2  20       50.83       70.08      5.01 o 
   1   2  20       29.76       36.73      6.71 o 
   2   2  20        1.56        4.75      4.63 o 
   3   2  20       13.09       17.79      5.90 o 
  -3   3  20        1.01        7.00      4.80 o 
  -2   3  20        2.49        6.54      4.50 o 
  -1   3  20        0.20        3.35      4.41 o 
   0   3  20        3.31        1.90      4.37 o 
   1   3  20        8.13       18.25      5.09 o 
   2   3  20        6.42        3.57      5.69 o 
  -2   4  20        0.06       -2.72      4.97 o 
  -1   4  20        2.02        2.16      5.01 o 
   0   4  20        2.91        1.93      3.69 o 
   1   4  20        5.30        9.72      5.69 o 
   2   4  20        5.58       -1.87      6.32 o 
  -1   5  20        1.88        1.83      5.35 o 
   0   5  20        0.01       -1.30      3.57 o 
   1   5  20       23.69       30.02      6.79 o 
  -1   0  21        2.22       14.52      4.88 o 
   1   0  21        6.06        9.93      5.35 o 
  -2   1  21        0.26       12.95      5.43 o 
  -1   1  21        0.04        5.98      4.75 o 
   0   1  21       23.19       27.79      6.39 o 
   1   1  21        7.88        9.98      5.82 o 
   2   1  21        4.04        1.83      5.18 o 
  -2   2  21        1.99        8.15      4.71 o 
  -1   2  21        0.51       -5.65      5.65 o 
   0   2  21        5.90       14.72      4.95 o 
   1   2  21        9.18        9.68      5.14 o 
   2   2  21        0.79        1.87      4.75 o 
  -2   3  21        2.86        4.67      5.18 o 
  -1   3  21        0.06       -4.92      4.92 o 
   0   3  21        1.35       -1.00      6.43 o 
   1   3  21       12.62       26.23      5.26 o 
   2   3  21        3.37        0.47      5.56 o 
  -1   4  21        7.64       -0.93      6.20 o 
   0   4  21        1.74       -1.77      4.03 o 
   1   4  21        0.66        1.87      4.97 o 
  -2   0  22        0.15        1.40      5.35 o 
   0   0  22        5.16        4.74      4.10 o 
  -1   1  22        0.18       -0.93      5.69 o 
   0   1  22        6.15        4.31      3.78 o 
   1   1  22        9.96        6.92      6.37 o 
  -1   2  22        0.02        0.47      4.97 o 
   0   2  22       19.08       23.46      4.46 o 
   1   2  22        2.86        6.58      4.80 o 
   0   3  22        0.42       -0.34      4.94 o 
                                                 
